# Supplementary material for: Construction of an immune-related signature for predicting the ischemic events in patients undergoing carotid endarterectomy
Source: Front Genet. 2022 Oct 10;13:1014264. doi: 10.3389/fgene.2022.1014264 (PMC9592116; doi:10.3389/fgene.2022.1014264)
Supplement: Supplementary file 3 [file Table4.XLSX]

## Sheet: Table S1
Table S1. 422 prognostic genes by using univariate Cox regression.
Genes	beta	HR	LowerCI	UpperCI	HR(95% CI)	wald.test	p.value
ZNF891	-2.1	0.12	0.016	0.87	0.12 ( 0.016 - 0.87 )	-2.1	0.036
ZNF852	-4.5	0.011	0.00029	0.41	0.011 ( 0.00029 - 0.41 )	-4.5	0.0144
ZNF835	1.7	5.7	1.2	26	5.7 ( 1.2 - 26 )	1.7	0.025
ZNF780B	-1.4	0.24	0.09	0.66	0.24 ( 0.09 - 0.66 )	-1.4	0.00575
ZNF689	1.8	6.2	1	38	6.2 ( 1 - 38 )	1.8	0.0464
ZNF641	1.6	5.1	1.1	24	5.1 ( 1.1 - 24 )	1.6	0.0399
ZNF556	1.5	4.4	1.5	13	4.4 ( 1.5 - 13 )	1.5	0.00606
ZNF510	-1.2	0.31	0.13	0.74	0.31 ( 0.13 - 0.74 )	-1.2	0.00827
ZNF501	-1.5	0.21	0.05	0.92	0.21 ( 0.05 - 0.92 )	-1.5	0.0379
ZNF385B	-1	0.35	0.13	0.94	0.35 ( 0.13 - 0.94 )	-1	0.0366
ZNF233	-1.9	0.15	0.024	0.97	0.15 ( 0.024 - 0.97 )	-1.9	0.0467
ZNF232	-0.7	0.5	0.25	0.98	0.5 ( 0.25 - 0.98 )	-0.7	0.0438
ZMYM3	1.2	3.2	1.2	8.6	3.2 ( 1.2 - 8.6 )	1.2	0.0242
ZIC3	2.2	9.3	1	84	9.3 ( 1 - 84 )	2.2	0.0482
ZFYVE28	0.9	2.5	1	5.9	2.5 ( 1 - 5.9 )	0.9	0.0433
YARS2	-0.9	0.41	0.18	0.94	0.41 ( 0.18 - 0.94 )	-0.9	0.0356
XKRX	1.4	4.1	1.3	13	4.1 ( 1.3 - 13 )	1.4	0.0151
WI2.89031B12.1	1	2.8	1	7.9	2.8 ( 1 - 7.9 )	1	0.0445
WDR65	0.88	2.4	1.2	4.6	2.4 ( 1.2 - 4.6 )	0.88	0.0087
VWA5B1	-2.7	0.069	0.0067	0.7	0.069 ( 0.0067 - 0.7 )	-2.7	0.0239
USP39	1.5	4.3	1.1	17	4.3 ( 1.1 - 17 )	1.5	0.0399
USP36	1.6	5	1.1	22	5 ( 1.1 - 22 )	1.6	0.036
USMG5	1.9	6.9	1.1	45	6.9 ( 1.1 - 45 )	1.9	0.0421
UBE2E2.AS1	1.8	6.2	1	37	6.2 ( 1 - 37 )	1.8	0.0451
UBE2A	2.3	10	1.3	83	10 ( 1.3 - 83 )	2.3	0.0297
TYW5	1.2	3.3	1.1	9.5	3.3 ( 1.1 - 9.5 )	1.2	0.0287
TUBB2A	1.6	4.9	1.3	18	4.9 ( 1.3 - 18 )	1.6	0.0178
TUBA1A	2.1	7.8	1.2	51	7.8 ( 1.2 - 51 )	2.1	0.0312
TTTY4	2.6	14	1.8	110	14 ( 1.8 - 110 )	2.6	0.0127
TTLL7.IT1	2.1	8.3	1	67	8.3 ( 1 - 67 )	2.1	0.0478
TTC9C	-1.9	0.16	0.035	0.69	0.16 ( 0.035 - 0.69 )	-1.9	0.014
TTC32	-0.78	0.46	0.22	0.98	0.46 ( 0.22 - 0.98 )	-0.78	0.0451
TSSK2	1.2	3.2	1.3	8	3.2 ( 1.3 - 8 )	1.2	0.0105
TSKS	1.4	3.9	1	15	3.9 ( 1 - 15 )	1.4	0.0468
TRIM42	-2.9	0.057	0.0077	0.42	0.057 ( 0.0077 - 0.42 )	-2.9	0.00481
TRAC	-0.8	0.45	0.22	0.93	0.45 ( 0.22 - 0.93 )	-0.8	0.0318
TP53INP2	1.8	6.2	1.6	25	6.2 ( 1.6 - 25 )	1.8	0.00944
TP53I11	1.4	3.9	1.5	9.9	3.9 ( 1.5 - 9.9 )	1.4	0.00428
TNFRSF25	-1.4	0.24	0.074	0.8	0.24 ( 0.074 - 0.8 )	-1.4	0.0201
TMPRSS4	1.2	3.4	1.3	8.8	3.4 ( 1.3 - 8.8 )	1.2	0.0125
TMEM26	2.7	15	1.1	200	15 ( 1.1 - 200 )	2.7	0.0427
TMEM104	0.67	2	1	3.8	2 ( 1 - 3.8 )	0.67	0.0491
TMCO4	-1.7	0.18	0.035	0.93	0.18 ( 0.035 - 0.93 )	-1.7	0.0406
TMC7	2.3	9.5	1.3	72	9.5 ( 1.3 - 72 )	2.3	0.0284
THBD	1.3	3.6	1.1	11	3.6 ( 1.1 - 11 )	1.3	0.0283
TFF3	-1.8	0.17	0.049	0.59	0.17 ( 0.049 - 0.59 )	-1.8	0.00543
TFAP2C	1.1	3	1.3	7	3 ( 1.3 - 7 )	1.1	0.0116
TDGF1	1.5	4.3	1	18	4.3 ( 1 - 18 )	1.5	0.044
TCRAVN1	-4.7	0.0092	0.00059	0.14	0.0092 ( 0.00059 - 0.14 )	-4.7	0.000834
TBC1D5	-0.78	0.46	0.21	0.99	0.46 ( 0.21 - 0.99 )	-0.78	0.0458
TBC1D27	1.2	3.3	1.2	9	3.3 ( 1.2 - 9 )	1.2	0.0231
TAS1R2	2.2	8.9	1.3	63	8.9 ( 1.3 - 63 )	2.2	0.0288
TAB1	-1.7	0.19	0.05	0.73	0.19 ( 0.05 - 0.73 )	-1.7	0.0156
SYNPR.AS1	2.5	12	2	78	12 ( 2 - 78 )	2.5	0.00755
SYCE1	-2.2	0.11	0.017	0.76	0.11 ( 0.017 - 0.76 )	-2.2	0.025
SULT1B1	1.3	3.5	1	12	3.5 ( 1 - 12 )	1.3	0.046
STAR	2.1	8	1.2	52	8 ( 1.2 - 52 )	2.1	0.0286
SSMEM1	2.7	15	1.4	150	15 ( 1.4 - 150 )	2.7	0.0233
SRC	1.1	3	1	8.5	3 ( 1 - 8.5 )	1.1	0.0408
SPSB2	-1	0.35	0.13	0.95	0.35 ( 0.13 - 0.95 )	-1	0.0395
SPEF2	-1.2	0.32	0.1	0.96	0.32 ( 0.1 - 0.96 )	-1.2	0.0416
SPACA7	-4.8	0.0083	0.00044	0.15	0.0083 ( 0.00044 - 0.15 )	-4.8	0.00133
SOX9.AS1	2.2	9	1.5	54	9 ( 1.5 - 54 )	2.2	0.0169
SNORA71A	1.3	3.5	1.3	9.4	3.5 ( 1.3 - 9.4 )	1.3	0.0115
SMPD3	1.4	4	1.3	13	4 ( 1.3 - 13 )	1.4	0.0194
SMIM3	1.1	3.1	1.1	8.5	3.1 ( 1.1 - 8.5 )	1.1	0.0272
SLPI	-0.54	0.58	0.35	0.98	0.58 ( 0.35 - 0.98 )	-0.54	0.0399
SLCO4A1.AS1	-3.3	0.036	0.0031	0.42	0.036 ( 0.0031 - 0.42 )	-3.3	0.00791
SLC5A9	-1.3	0.26	0.069	0.99	0.26 ( 0.069 - 0.99 )	-1.3	0.0484
SLC5A1	2.2	9.2	1.2	70	9.2 ( 1.2 - 70 )	2.2	0.0327
SLC4A3	-1.7	0.19	0.047	0.74	0.19 ( 0.047 - 0.74 )	-1.7	0.0167
SHC3	0.86	2.4	1.1	4.9	2.4 ( 1.1 - 4.9 )	0.86	0.0219
SHARPIN	1.1	2.9	1.2	7.2	2.9 ( 1.2 - 7.2 )	1.1	0.0206
SHANK2	1.6	5.1	1.3	21	5.1 ( 1.3 - 21 )	1.6	0.0223
SH2D5	1.3	3.7	1.5	9.1	3.7 ( 1.5 - 9.1 )	1.3	0.0035
SFTPA1	1.4	3.9	1	15	3.9 ( 1 - 15 )	1.4	0.0483
SFRP4	-0.65	0.52	0.3	0.91	0.52 ( 0.3 - 0.91 )	-0.65	0.022
SFRP2	-0.4	0.67	0.45	0.99	0.67 ( 0.45 - 0.99 )	-0.4	0.0448
SCML4	-1	0.36	0.16	0.78	0.36 ( 0.16 - 0.78 )	-1	0.00927
SCGB2A1	-2.9	0.054	0.0031	0.95	0.054 ( 0.0031 - 0.95 )	-2.9	0.0458
SCG2	-0.39	0.68	0.46	1	0.68 ( 0.46 - 1 )	-0.39	0.0499
SBSN	-2.6	0.072	0.0098	0.53	0.072 ( 0.0098 - 0.53 )	-2.6	0.00961
SAGE1	1.5	4.5	1.2	17	4.5 ( 1.2 - 17 )	1.5	0.0268
RTN4RL2	-2.3	0.1	0.012	0.85	0.1 ( 0.012 - 0.85 )	-2.3	0.0348
RSPH1	1.4	4.2	1.3	14	4.2 ( 1.3 - 14 )	1.4	0.0193
RPTOR	1.1	2.9	1.1	7.8	2.9 ( 1.1 - 7.8 )	1.1	0.0393
RPS6KA4	0.85	2.3	1.1	5.2	2.3 ( 1.1 - 5.2 )	0.85	0.0375
RPS27L	2	7.4	1.2	45	7.4 ( 1.2 - 45 )	2	0.0291
RPRML	-1	0.35	0.13	0.97	0.35 ( 0.13 - 0.97 )	-1	0.0427
RPRM	1.3	3.6	1.1	12	3.6 ( 1.1 - 12 )	1.3	0.0396
RPH3A	1.1	2.9	1.1	7.8	2.9 ( 1.1 - 7.8 )	1.1	0.0394
RP3.522P13.1	-2.7	0.066	0.0062	0.7	0.066 ( 0.0062 - 0.7 )	-2.7	0.0244
RP11.85A1.3	1.3	3.5	1	12	3.5 ( 1 - 12 )	1.3	0.0494
RP11.753A21.2	-2.8	0.061	0.0047	0.79	0.061 ( 0.0047 - 0.79 )	-2.8	0.0328
RP11.6F2.5	2.1	7.9	1.4	46	7.9 ( 1.4 - 46 )	2.1	0.0214
RP11.669I1.1	1.5	4.3	1.2	16	4.3 ( 1.2 - 16 )	1.5	0.0286
RP11.52A20.2	3	20	1.1	340	20 ( 1.1 - 340 )	3	0.0405
RP11.399E6.1	1.4	4.1	1.1	16	4.1 ( 1.1 - 16 )	1.4	0.0421
RP11.388M20.6	-1.8	0.16	0.028	0.91	0.16 ( 0.028 - 0.91 )	-1.8	0.0391
RP11.278J20.2	-4.2	0.014	0.00051	0.4	0.014 ( 0.00051 - 0.4 )	-4.2	0.0126
RP11.217B1.2	1.4	4.2	1.8	9.7	4.2 ( 1.8 - 9.7 )	1.4	0.000897
RNF214	1.4	4	1.1	15	4 ( 1.1 - 15 )	1.4	0.0386
RNF112	1.8	6	1.7	21	6 ( 1.7 - 21 )	1.8	0.00573
RIPPLY3	-3.2	0.041	0.0027	0.65	0.041 ( 0.0027 - 0.65 )	-3.2	0.0232
RIMBP2	-3.1	0.045	0.0024	0.85	0.045 ( 0.0024 - 0.85 )	-3.1	0.039
RIIAD1	0.83	2.3	1.1	4.7	2.3 ( 1.1 - 4.7 )	0.83	0.0259
RASGRP1	-0.54	0.58	0.37	0.93	0.58 ( 0.37 - 0.93 )	-0.54	0.0245
RAMP3	-0.73	0.48	0.24	0.96	0.48 ( 0.24 - 0.96 )	-0.73	0.0374
RAB9BP1	-4	0.018	0.00033	0.95	0.018 ( 0.00033 - 0.95 )	-4	0.0471
RAB40A	-2.2	0.11	0.016	0.71	0.11 ( 0.016 - 0.71 )	-2.2	0.0209
RAB25	-2	0.14	0.023	0.85	0.14 ( 0.023 - 0.85 )	-2	0.033
R3HDML	1.6	5	1.1	22	5 ( 1.1 - 22 )	1.6	0.0348
PZP	0.78	2.2	1.1	4.5	2.2 ( 1.1 - 4.5 )	0.78	0.0359
PSG5	1	2.7	1.1	6.7	2.7 ( 1.1 - 6.7 )	1	0.0282
PRPS1	2.4	11	1.2	96	11 ( 1.2 - 96 )	2.4	0.0359
PROSER3	0.74	2.1	1	4.3	2.1 ( 1 - 4.3 )	0.74	0.047
PROSER2	-1.6	0.21	0.049	0.92	0.21 ( 0.049 - 0.92 )	-1.6	0.039
PRKG2	1.8	6.1	1.9	19	6.1 ( 1.9 - 19 )	1.8	0.00197
PRICKLE1	-0.82	0.44	0.21	0.92	0.44 ( 0.21 - 0.92 )	-0.82	0.028
PPP4R1L	0.66	1.9	1	3.7	1.9 ( 1 - 3.7 )	0.66	0.0405
PPP1R27	0.94	2.6	1.1	5.7	2.6 ( 1.1 - 5.7 )	0.94	0.022
PPP1R1B	0.76	2.1	1	4.4	2.1 ( 1 - 4.4 )	0.76	0.041
POM121L10P	1.3	3.8	1.5	9.7	3.8 ( 1.5 - 9.7 )	1.3	0.00456
POLR3D	1.3	3.7	1	14	3.7 ( 1 - 14 )	1.3	0.0466
PMS2P5	-1.9	0.15	0.027	0.85	0.15 ( 0.027 - 0.85 )	-1.9	0.0318
PMEL	1.1	3	1.4	6.2	3 ( 1.4 - 6.2 )	1.1	0.00458
PLEKHS1	-1.5	0.23	0.059	0.88	0.23 ( 0.059 - 0.88 )	-1.5	0.0312
PLCXD3	-0.82	0.44	0.2	0.99	0.44 ( 0.2 - 0.99 )	-0.82	0.0474
PIN1P1	1.3	3.6	1.4	9.7	3.6 ( 1.4 - 9.7 )	1.3	0.0105
PIH1D3	2	7.3	1.7	32	7.3 ( 1.7 - 32 )	2	0.00841
PIGC	-2.1	0.12	0.024	0.6	0.12 ( 0.024 - 0.6 )	-2.1	0.00971
PHF8	-1.3	0.26	0.082	0.82	0.26 ( 0.082 - 0.82 )	-1.3	0.0221
PHF21B	1.1	3	1.1	8.1	3 ( 1.1 - 8.1 )	1.1	0.0342
PFKFB3	1.4	4	1.1	14	4 ( 1.1 - 14 )	1.4	0.0302
PFKFB1	0.94	2.6	1	6.4	2.6 ( 1 - 6.4 )	0.94	0.0468
PFAS	-0.97	0.38	0.15	0.93	0.38 ( 0.15 - 0.93 )	-0.97	0.0334
PENK	0.62	1.9	1.1	3.2	1.9 ( 1.1 - 3.2 )	0.62	0.0242
PDZRN3.AS1	-1.4	0.24	0.061	0.97	0.24 ( 0.061 - 0.97 )	-1.4	0.0449
PDE1B	0.96	2.6	1.1	6.5	2.6 ( 1.1 - 6.5 )	0.96	0.0362
PCSK2	0.98	2.7	1.1	6.5	2.7 ( 1.1 - 6.5 )	0.98	0.0314
PCDH17	-1.1	0.35	0.17	0.71	0.35 ( 0.17 - 0.71 )	-1.1	0.00391
PCAT18	-3.1	0.044	0.002	0.97	0.044 ( 0.002 - 0.97 )	-3.1	0.0478
PBOV1	2.9	18	1.9	170	18 ( 1.9 - 170 )	2.9	0.0124
PAX1	2.5	13	2.2	75	13 ( 2.2 - 75 )	2.5	0.00491
PAGE5	-2.2	0.11	0.019	0.63	0.11 ( 0.019 - 0.63 )	-2.2	0.0129
OTP	2.3	10	1.5	66	10 ( 1.5 - 66 )	2.3	0.0166
OSBP2	1.3	3.7	1.4	10	3.7 ( 1.4 - 10 )	1.3	0.00964
OR3A3	2	7.5	1.8	32	7.5 ( 1.8 - 32 )	2	0.00605
OR10J1	1.7	5.7	1.1	30	5.7 ( 1.1 - 30 )	1.7	0.0418
OMP	1.1	3.1	1.1	8.9	3.1 ( 1.1 - 8.9 )	1.1	0.0312
ODF3	0.62	1.9	1	3.4	1.9 ( 1 - 3.4 )	0.62	0.0457
NXF3	0.92	2.5	1.1	5.6	2.5 ( 1.1 - 5.6 )	0.92	0.0247
NUTM2A	1.1	3	1.3	7.2	3 ( 1.3 - 7.2 )	1.1	0.0132
NRAP	1.5	4.4	1.4	14	4.4 ( 1.4 - 14 )	1.5	0.0134
NR4A3	0.41	1.5	1.1	2.1	1.5 ( 1.1 - 2.1 )	0.41	0.0122
NR4A2	0.3	1.3	1	1.8	1.3 ( 1 - 1.8 )	0.3	0.0459
NR4A1	0.46	1.6	1	2.4	1.6 ( 1 - 2.4 )	0.46	0.0319
NPAS4	1.7	5.4	1.7	18	5.4 ( 1.7 - 18 )	1.7	0.00511
NKAIN1	1.2	3.2	1.1	9.2	3.2 ( 1.1 - 9.2 )	1.2	0.0303
NES	0.95	2.6	1.1	5.9	2.6 ( 1.1 - 5.9 )	0.95	0.0232
NDC1	-1.1	0.32	0.12	0.87	0.32 ( 0.12 - 0.87 )	-1.1	0.0251
NADK2.AS1	2.1	7.9	1.8	35	7.9 ( 1.8 - 35 )	2.1	0.00644
N6AMT2	1.5	4.7	1.3	17	4.7 ( 1.3 - 17 )	1.5	0.0179
MYO15A	1.2	3.3	1.3	8.5	3.3 ( 1.3 - 8.5 )	1.2	0.0138
MUSTN1	0.45	1.6	1.1	2.4	1.6 ( 1.1 - 2.4 )	0.45	0.028
MUSK	-3.4	0.034	0.0019	0.59	0.034 ( 0.0019 - 0.59 )	-3.4	0.02
MTMR7	-2	0.14	0.022	0.88	0.14 ( 0.022 - 0.88 )	-2	0.0359
MS4A3	0.98	2.7	1.1	6.7	2.7 ( 1.1 - 6.7 )	0.98	0.0362
MPZ	1.1	3	1.2	7.8	3 ( 1.2 - 7.8 )	1.1	0.0244
MOP.1	2.2	9.4	1.1	83	9.4 ( 1.1 - 83 )	2.2	0.0438
MNT	1.5	4.3	1	18	4.3 ( 1 - 18 )	1.5	0.048
MMP24	1.3	3.8	1.4	10	3.8 ( 1.4 - 10 )	1.3	0.00825
MLLT11	1	2.8	1.1	7.1	2.8 ( 1.1 - 7.1 )	1	0.0292
MGC39545	3.2	25	1.1	600	25 ( 1.1 - 600 )	3.2	0.0455
MDN1	-1	0.36	0.13	0.95	0.36 ( 0.13 - 0.95 )	-1	0.0391
MCM6	-1.4	0.24	0.06	0.98	0.24 ( 0.06 - 0.98 )	-1.4	0.0467
MCF2L	-0.92	0.4	0.16	0.96	0.4 ( 0.16 - 0.96 )	-0.92	0.041
MAP4K2	-1.5	0.22	0.073	0.65	0.22 ( 0.073 - 0.65 )	-1.5	0.00624
MAGEA9	-2.8	0.062	0.0063	0.62	0.062 ( 0.0063 - 0.62 )	-2.8	0.0179
MAGEA6	2.6	13	2	87	13 ( 2 - 87 )	2.6	0.00783
LPAR4	-1.4	0.25	0.064	0.99	0.25 ( 0.064 - 0.99 )	-1.4	0.0478
LOC90784	1.3	3.8	1	14	3.8 ( 1 - 14 )	1.3	0.0448
LOC730101	-0.95	0.39	0.16	0.93	0.39 ( 0.16 - 0.93 )	-0.95	0.0344
LOC641515	2.6	14	1.4	130	14 ( 1.4 - 130 )	2.6	0.0237
LOC613266	1.8	6.3	1.3	31	6.3 ( 1.3 - 31 )	1.8	0.0233
LOC554206	-2.9	0.053	0.0056	0.5	0.053 ( 0.0056 - 0.5 )	-2.9	0.0101
LOC441528	-2.4	0.09	0.0098	0.82	0.09 ( 0.0098 - 0.82 )	-2.4	0.0329
LOC401134	2.4	11	1.5	80	11 ( 1.5 - 80 )	2.4	0.0171
LOC285778	-3.3	0.037	0.0015	0.9	0.037 ( 0.0015 - 0.9 )	-3.3	0.0427
LOC283693	1.2	3.4	1.4	8.3	3.4 ( 1.4 - 8.3 )	1.2	0.00642
LOC254028	1.9	6.8	1.4	34	6.8 ( 1.4 - 34 )	1.9	0.0181
LOC200772	1.3	3.5	1.1	12	3.5 ( 1.1 - 12 )	1.3	0.0413
LOC152578	1.7	5.6	1	31	5.6 ( 1 - 31 )	1.7	0.0496
LOC102724508	1.2	3.3	1.1	9.9	3.3 ( 1.1 - 9.9 )	1.2	0.0371
LOC102724387	-2.6	0.071	0.0073	0.69	0.071 ( 0.0073 - 0.69 )	-2.6	0.0224
LOC102724094	0.73	2.1	1.2	3.6	2.1 ( 1.2 - 3.6 )	0.73	0.00929
LOC102723845	-0.73	0.48	0.23	1	0.48 ( 0.23 - 1 )	-0.73	0.0487
LOC102723661	1.9	6.6	1.1	41	6.6 ( 1.1 - 41 )	1.9	0.0428
LOC101930405	-0.76	0.47	0.22	0.98	0.47 ( 0.22 - 0.98 )	-0.76	0.0437
LOC101929681	0.68	2	1.1	3.6	2 ( 1.1 - 3.6 )	0.68	0.0248
LOC101929622	3	19	2.3	170	19 ( 2.3 - 170 )	3	0.00691
LOC101929586	-3.1	0.044	0.0022	0.91	0.044 ( 0.0022 - 0.91 )	-3.1	0.0432
LOC101929550	1.6	5.2	1	26	5.2 ( 1 - 26 )	1.6	0.0449
LOC101929289	-1.8	0.16	0.034	0.79	0.16 ( 0.034 - 0.79 )	-1.8	0.0242
LOC101929050	2.4	11	2.3	52	11 ( 2.3 - 52 )	2.4	0.00259
LOC101928921	1.2	3.2	1.1	9.2	3.2 ( 1.1 - 9.2 )	1.2	0.0262
LOC101928702	2.9	19	1.3	280	19 ( 1.3 - 280 )	2.9	0.0322
LOC101928622	3	20	1.2	340	20 ( 1.2 - 340 )	3	0.0395
LOC101928461	1.2	3.3	1.2	9.5	3.3 ( 1.2 - 9.5 )	1.2	0.026
LOC101928399	1.2	3.2	1	10	3.2 ( 1 - 10 )	1.2	0.0488
LOC101928273	1.4	4	1.2	14	4 ( 1.2 - 14 )	1.4	0.0266
LOC101927870	3.5	32	2.4	440	32 ( 2.4 - 440 )	3.5	0.00928
LOC101927543	1.2	3.3	1.2	9.2	3.3 ( 1.2 - 9.2 )	1.2	0.0206
LOC101927424	1.3	3.7	1.4	9.8	3.7 ( 1.4 - 9.8 )	1.3	0.00863
LOC101927278	1	2.8	1.1	7.2	2.8 ( 1.1 - 7.2 )	1	0.0359
LOC101927049	1.5	4.5	1.1	19	4.5 ( 1.1 - 19 )	1.5	0.0384
LOC101927044	-2.7	0.069	0.0049	0.97	0.069 ( 0.0049 - 0.97 )	-2.7	0.0473
LOC101926962	-2.8	0.059	0.0079	0.44	0.059 ( 0.0079 - 0.44 )	-2.8	0.00582
LOC101926942	-3	0.05	0.0057	0.45	0.05 ( 0.0057 - 0.45 )	-3	0.00731
LOC101926906	-3	0.049	0.0032	0.76	0.049 ( 0.0032 - 0.76 )	-3	0.0308
LOC100996758	-2.6	0.072	0.0081	0.63	0.072 ( 0.0081 - 0.63 )	-2.6	0.0178
LOC100996724	-1.3	0.28	0.085	0.89	0.28 ( 0.085 - 0.89 )	-1.3	0.0315
LOC100631378	2.1	8	1.2	54	8 ( 1.2 - 54 )	2.1	0.0329
LOC100506813	1.4	4	1.3	12	4 ( 1.3 - 12 )	1.4	0.0131
LOC100506691	0.98	2.7	1	7.1	2.7 ( 1 - 7.1 )	0.98	0.0489
LOC100506022	-1.2	0.31	0.1	0.96	0.31 ( 0.1 - 0.96 )	-1.2	0.0431
LOC100505817	1.9	6.6	1.1	38	6.6 ( 1.1 - 38 )	1.9	0.0351
LOC100505609	2.4	11	1.5	74	11 ( 1.5 - 74 )	2.4	0.0174
LOC100288798	-2.6	0.074	0.0057	0.97	0.074 ( 0.0057 - 0.97 )	-2.6	0.0472
LOC100134937	-1.6	0.2	0.052	0.76	0.2 ( 0.052 - 0.76 )	-1.6	0.0181
LLNLR.246C6.1	-3.3	0.036	0.0014	0.94	0.036 ( 0.0014 - 0.94 )	-3.3	0.0455
LINC01431	1.8	5.9	1	34	5.9 ( 1 - 34 )	1.8	0.0464
LINC01305	-4.1	0.017	0.00093	0.31	0.017 ( 0.00093 - 0.31 )	-4.1	0.00614
LINC01212	-2.8	0.062	0.0039	0.98	0.062 ( 0.0039 - 0.98 )	-2.8	0.0481
LINC01207	-2.8	0.063	0.0042	0.95	0.063 ( 0.0042 - 0.95 )	-2.8	0.0456
LINC01093	2.4	11	1.1	120	11 ( 1.1 - 120 )	2.4	0.0454
LINC00996	2.3	9.7	2.1	44	9.7 ( 2.1 - 44 )	2.3	0.00335
LINC00922	2.3	10	1.4	70	10 ( 1.4 - 70 )	2.3	0.0197
LINC00691	-4	0.018	0.0014	0.24	0.018 ( 0.0014 - 0.24 )	-4	0.00237
LINC00515	-2.6	0.073	0.0083	0.65	0.073 ( 0.0083 - 0.65 )	-2.6	0.019
LINC00463	1.4	4.2	1.2	16	4.2 ( 1.2 - 16 )	1.4	0.0299
LINC00265	2.4	11	1.5	91	11 ( 1.5 - 91 )	2.4	0.0207
LINC00242	-2.1	0.13	0.019	0.84	0.13 ( 0.019 - 0.84 )	-2.1	0.0323
LDHA	3	20	2	210	20 ( 2 - 210 )	3	0.0118
LCTL	2.1	8.5	1.2	60	8.5 ( 1.2 - 60 )	2.1	0.0312
LAMC2	1.5	4.3	1.7	11	4.3 ( 1.7 - 11 )	1.5	0.00263
KRTAP4.8	1.7	5.2	1.4	20	5.2 ( 1.4 - 20 )	1.7	0.0154
KRT8P17	-2.9	0.056	0.0047	0.66	0.056 ( 0.0047 - 0.66 )	-2.9	0.0222
KRT222	-1.9	0.14	0.028	0.73	0.14 ( 0.028 - 0.73 )	-1.9	0.0193
KLHL32	4.4	85	6.8	1100	85 ( 6.8 - 1100 )	4.4	0.000567
KIF24	1.8	6.1	1	37	6.1 ( 1 - 37 )	1.8	0.0478
KIF17	-1.6	0.2	0.042	0.95	0.2 ( 0.042 - 0.95 )	-1.6	0.0424
KIAA0319	1	2.8	1.2	6.5	2.8 ( 1.2 - 6.5 )	1	0.0184
KCNJ12	-2.1	0.13	0.023	0.68	0.13 ( 0.023 - 0.68 )	-2.1	0.0162
KCNIP2	0.86	2.4	1	5.4	2.4 ( 1 - 5.4 )	0.86	0.0447
KAT2A	1.1	3	1.2	7.9	3 ( 1.2 - 7.9 )	1.1	0.0219
IZUMO2	1.1	3	1.2	7.8	3 ( 1.2 - 7.8 )	1.1	0.0243
ITM2A	-0.86	0.43	0.19	0.95	0.43 ( 0.19 - 0.95 )	-0.86	0.0364
IQUB	-3.5	0.03	0.0014	0.66	0.03 ( 0.0014 - 0.66 )	-3.5	0.0259
INSM2	0.91	2.5	1	6	2.5 ( 1 - 6 )	0.91	0.0447
INIP	-0.97	0.38	0.16	0.91	0.38 ( 0.16 - 0.91 )	-0.97	0.0297
IMPDH2	-2.1	0.12	0.016	0.85	0.12 ( 0.016 - 0.85 )	-2.1	0.0338
IL36RN	1.6	5.2	1.8	15	5.2 ( 1.8 - 15 )	1.6	0.00244
IL2RA	0.88	2.4	1	5.6	2.4 ( 1 - 5.6 )	0.88	0.0388
IL17C	0.83	2.3	1.2	4.4	2.3 ( 1.2 - 4.4 )	0.83	0.0127
IGFBP1	0.43	1.5	1	2.3	1.5 ( 1 - 2.3 )	0.43	0.0298
HYKK	-1.5	0.22	0.052	0.91	0.22 ( 0.052 - 0.91 )	-1.5	0.037
HTR2C	-5.8	0.0031	5.5e-05	0.18	0.0031 ( 5.5e-05 - 0.18 )	-5.8	0.0051
HTR1A	1.1	3.1	1.2	8.2	3.1 ( 1.2 - 8.2 )	1.1	0.0189
HTATSF1P2	-1.1	0.33	0.15	0.75	0.33 ( 0.15 - 0.75 )	-1.1	0.00822
HSF2BP	1.4	4.2	1.1	15	4.2 ( 1.1 - 15 )	1.4	0.0312
HOXA1	1.6	4.9	1.4	17	4.9 ( 1.4 - 17 )	1.6	0.0127
HNRNPA1P3	-2	0.14	0.022	0.93	0.14 ( 0.022 - 0.93 )	-2	0.0419
HMGB3P19	1.9	6.8	1.1	42	6.8 ( 1.1 - 42 )	1.9	0.0404
HEXA.AS1	3.2	25	1.1	590	25 ( 1.1 - 590 )	3.2	0.0464
HCN1	1.2	3.2	1.1	9.7	3.2 ( 1.1 - 9.7 )	1.2	0.0399
GYPE	-2.2	0.11	0.016	0.83	0.11 ( 0.016 - 0.83 )	-2.2	0.0316
GRM2	1.4	4	1.4	12	4 ( 1.4 - 12 )	1.4	0.0103
GPR87	-3.2	0.041	0.0019	0.89	0.041 ( 0.0019 - 0.89 )	-3.2	0.0416
GPIHBP1	1.1	3	1	9	3 ( 1 - 9 )	1.1	0.0457
GLIPR1L1	1.5	4.3	1.1	18	4.3 ( 1.1 - 18 )	1.5	0.0425
GDPD2	0.76	2.1	1	4.4	2.1 ( 1 - 4.4 )	0.76	0.0405
GCK	1.5	4.4	1.7	11	4.4 ( 1.7 - 11 )	1.5	0.00276
FST	-0.91	0.4	0.18	0.89	0.4 ( 0.18 - 0.89 )	-0.91	0.0248
FSCN2	1.6	5	1.1	23	5 ( 1.1 - 23 )	1.6	0.0388
FN3K	1.5	4.7	1	21	4.7 ( 1 - 21 )	1.5	0.0462
FLJ45482	-0.82	0.44	0.22	0.88	0.44 ( 0.22 - 0.88 )	-0.82	0.0212
FLJ30901	-1.2	0.32	0.11	0.93	0.32 ( 0.11 - 0.93 )	-1.2	0.0365
FGF7	-0.51	0.6	0.39	0.93	0.6 ( 0.39 - 0.93 )	-0.51	0.0224
FGF11	0.94	2.6	1	6.3	2.6 ( 1 - 6.3 )	0.94	0.0407
FCER1A	-0.39	0.68	0.47	0.97	0.68 ( 0.47 - 0.97 )	-0.39	0.0323
FBXL17	1.1	3.1	1.4	6.9	3.1 ( 1.4 - 6.9 )	1.1	0.00682
FANCG	-1.2	0.31	0.1	0.91	0.31 ( 0.1 - 0.91 )	-1.2	0.033
FANCD2OS	0.97	2.6	1.5	4.7	2.6 ( 1.5 - 4.7 )	0.97	0.00121
FAM47A	3.3	28	1.9	410	28 ( 1.9 - 410 )	3.3	0.0161
FAM46D	-4.6	0.01	0.00038	0.28	0.01 ( 0.00038 - 0.28 )	-4.6	0.00665
FAM24A	-3.1	0.047	0.0028	0.77	0.047 ( 0.0028 - 0.77 )	-3.1	0.0323
FAM217A	1.2	3.4	1.1	11	3.4 ( 1.1 - 11 )	1.2	0.0309
FAM193A	-1.3	0.27	0.079	0.89	0.27 ( 0.079 - 0.89 )	-1.3	0.0324
FAM154A	0.93	2.5	1	6.2	2.5 ( 1 - 6.2 )	0.93	0.0451
FAM124A	1.1	3	1.3	7.1	3 ( 1.3 - 7.1 )	1.1	0.0102
F11.AS1	-3.2	0.043	0.0026	0.69	0.043 ( 0.0026 - 0.69 )	-3.2	0.0264
ETV4	0.83	2.3	1.1	4.7	2.3 ( 1.1 - 4.7 )	0.83	0.0235
ERVH.3	-1.9	0.14	0.022	0.92	0.14 ( 0.022 - 0.92 )	-1.9	0.0406
ERAP2	-0.31	0.73	0.57	0.95	0.73 ( 0.57 - 0.95 )	-0.31	0.0175
EQTN	-3.8	0.021	0.00072	0.64	0.021 ( 0.00072 - 0.64 )	-3.8	0.0264
EPN2.AS1	-2.1	0.12	0.015	0.96	0.12 ( 0.015 - 0.96 )	-2.1	0.0453
EOMES	-0.64	0.53	0.28	0.99	0.53 ( 0.28 - 0.99 )	-0.64	0.046
ENO2	1.5	4.6	1.5	14	4.6 ( 1.5 - 14 )	1.5	0.00779
ENO1.AS1	-2.4	0.095	0.012	0.76	0.095 ( 0.012 - 0.76 )	-2.4	0.0265
EMR3	1.3	3.9	1	15	3.9 ( 1 - 15 )	1.3	0.0483
EIF5A	-0.3	0.74	0.57	0.96	0.74 ( 0.57 - 0.96 )	-0.3	0.0209
EFNA3	0.94	2.6	1.2	5.5	2.6 ( 1.2 - 5.5 )	0.94	0.0149
EFCAB3	2.2	8.9	1.4	58	8.9 ( 1.4 - 58 )	2.2	0.023
DYRK2	-0.4	0.67	0.46	1	0.67 ( 0.46 - 1 )	-0.4	0.0485
DUTP1	2.2	9.3	1.5	56	9.3 ( 1.5 - 56 )	2.2	0.0151
DUSP19	-2.1	0.12	0.028	0.53	0.12 ( 0.028 - 0.53 )	-2.1	0.00506
DUS3L	-1.2	0.29	0.1	0.83	0.29 ( 0.1 - 0.83 )	-1.2	0.0206
DRICH1	1.3	3.6	1.2	11	3.6 ( 1.2 - 11 )	1.3	0.0247
DPP10	-4.6	0.01	0.00021	0.48	0.01 ( 0.00021 - 0.48 )	-4.6	0.0199
DOCK3	0.86	2.4	1.1	5	2.4 ( 1.1 - 5 )	0.86	0.0257
DNAJB5	1.1	2.9	1.1	7.2	2.9 ( 1.1 - 7.2 )	1.1	0.0247
DNAJA3	-1.6	0.2	0.042	0.91	0.2 ( 0.042 - 0.91 )	-1.6	0.0369
DMRTB1	1.1	3.1	1.1	9.1	3.1 ( 1.1 - 9.1 )	1.1	0.0349
DMP1	1.1	3.1	1.1	8.6	3.1 ( 1.1 - 8.6 )	1.1	0.0311
DIRC3	0.91	2.5	1.2	5.1	2.5 ( 1.2 - 5.1 )	0.91	0.0125
DHX8	-1.5	0.23	0.057	0.94	0.23 ( 0.057 - 0.94 )	-1.5	0.0407
DHX34	1.1	3.1	1	9.7	3.1 ( 1 - 9.7 )	1.1	0.0464
DHRS3	1.7	5.2	1.5	18	5.2 ( 1.5 - 18 )	1.7	0.00824
DES	0.53	1.7	1	2.8	1.7 ( 1 - 2.8 )	0.53	0.04
DEFB129	2.6	14	1.3	160	14 ( 1.3 - 160 )	2.6	0.031
DEFB118	0.58	1.8	1	3.1	1.8 ( 1 - 3.1 )	0.58	0.0442
DEFB105A	-3.4	0.035	0.0034	0.36	0.035 ( 0.0034 - 0.36 )	-3.4	0.00477
DDI1	4.1	59	4.6	760	59 ( 4.6 - 760 )	4.1	0.00175
CYP2A7P1	2.2	8.8	2.3	33	8.8 ( 2.3 - 33 )	2.2	0.00146
CYP2A13	0.44	1.6	1	2.4	1.6 ( 1 - 2.4 )	0.44	0.0375
CYP19A1	0.61	1.8	1	3.2	1.8 ( 1 - 3.2 )	0.61	0.0344
CYMP	-1.9	0.15	0.025	0.9	0.15 ( 0.025 - 0.9 )	-1.9	0.0385
CXCR6	-1.2	0.3	0.12	0.76	0.3 ( 0.12 - 0.76 )	-1.2	0.0104
CUX2	1.8	5.9	1.4	25	5.9 ( 1.4 - 25 )	1.8	0.0172
CTNNA3	1.2	3.3	1.1	9.7	3.3 ( 1.1 - 9.7 )	1.2	0.0338
CTD.2537I9.16	1.4	4.2	1.9	9.2	4.2 ( 1.9 - 9.2 )	1.4	0.000449
CTD.2534I21.8	1.5	4.6	1.3	16	4.6 ( 1.3 - 16 )	1.5	0.0164
CTC1	2.6	13	2.4	76	13 ( 2.4 - 76 )	2.6	0.00344
CTB.12O2.1	2	7.1	1.1	45	7.1 ( 1.1 - 45 )	2	0.0364
CT45A1	2.2	9.5	1.9	48	9.5 ( 1.9 - 48 )	2.2	0.0065
CST9L	-2	0.13	0.018	0.96	0.13 ( 0.018 - 0.96 )	-2	0.0451
CSMD2.AS1	0.48	1.6	1	2.6	1.6 ( 1 - 2.6 )	0.48	0.0409
CRHR1	1	2.8	1	7.7	2.8 ( 1 - 7.7 )	1	0.0467
COX10	1.2	3.5	1.2	10	3.5 ( 1.2 - 10 )	1.2	0.0233
COLQ	-1.1	0.34	0.12	0.98	0.34 ( 0.12 - 0.98 )	-1.1	0.0465
COLGALT1	1.2	3.2	1	10	3.2 ( 1 - 10 )	1.2	0.0472
COIL	-0.96	0.38	0.16	0.93	0.38 ( 0.16 - 0.93 )	-0.96	0.0346
CLSPN	-1.9	0.16	0.029	0.85	0.16 ( 0.029 - 0.85 )	-1.9	0.0317
CLPS	1.4	3.9	1.1	14	3.9 ( 1.1 - 14 )	1.4	0.0419
CLEC4GP1	0.91	2.5	1	5.9	2.5 ( 1 - 5.9 )	0.91	0.04
CHRM1	-2.1	0.12	0.017	0.93	0.12 ( 0.017 - 0.93 )	-2.1	0.0418
CHRFAM7A	-0.79	0.45	0.24	0.85	0.45 ( 0.24 - 0.85 )	-0.79	0.0131
CHMP1B	1	2.8	1	7.4	2.8 ( 1 - 7.4 )	1	0.0412
CGB1	0.88	2.4	1.2	5	2.4 ( 1.2 - 5 )	0.88	0.0185
CERS1	-1.9	0.16	0.032	0.76	0.16 ( 0.032 - 0.76 )	-1.9	0.0217
CEP57L1	1.4	4.2	1	17	4.2 ( 1 - 17 )	1.4	0.0458
CELA2A	-2.8	0.059	0.006	0.58	0.059 ( 0.006 - 0.58 )	-2.8	0.0151
CEACAM6	1.3	3.7	1.1	12	3.7 ( 1.1 - 12 )	1.3	0.0321
CEACAM21	-1.8	0.17	0.063	0.47	0.17 ( 0.063 - 0.47 )	-1.8	0.00056
CD248	0.99	2.7	1.1	6.6	2.7 ( 1.1 - 6.6 )	0.99	0.0307
CD101	-1.8	0.16	0.032	0.83	0.16 ( 0.032 - 0.83 )	-1.8	0.0288
CCDC174	-1.8	0.17	0.037	0.78	0.17 ( 0.037 - 0.78 )	-1.8	0.0222
CBLN4	-2.1	0.13	0.021	0.74	0.13 ( 0.021 - 0.74 )	-2.1	0.0216
CATSPER3	-2.7	0.064	0.0073	0.57	0.064 ( 0.0073 - 0.57 )	-2.7	0.0135
CAPN11	-1.8	0.16	0.029	0.93	0.16 ( 0.029 - 0.93 )	-1.8	0.0409
CADPS	-2.1	0.12	0.015	0.94	0.12 ( 0.015 - 0.94 )	-2.1	0.043
CACNG1	0.77	2.2	1	4.6	2.2 ( 1 - 4.6 )	0.77	0.0445
C9orf84	2.4	11	1	110	11 ( 1 - 110 )	2.4	0.0472
C8orf58	1.6	5.1	1.1	23	5.1 ( 1.1 - 23 )	1.6	0.0376
C6orf195	-2.6	0.078	0.0091	0.67	0.078 ( 0.0091 - 0.67 )	-2.6	0.0199
C6orf164	-2	0.13	0.022	0.82	0.13 ( 0.022 - 0.82 )	-2	0.0298
C6orf106	1	2.7	1	7.3	2.7 ( 1 - 7.3 )	1	0.049
C5orf47	3	20	3.1	120	20 ( 3.1 - 120 )	3	0.00163
C2orf15	-2.8	0.058	0.0039	0.87	0.058 ( 0.0039 - 0.87 )	-2.8	0.0394
C20orf202	0.94	2.5	1.1	5.8	2.5 ( 1.1 - 5.8 )	0.94	0.0252
C1orf216	-1.2	0.29	0.087	0.97	0.29 ( 0.087 - 0.97 )	-1.2	0.0445
C1orf159	0.84	2.3	1.2	4.4	2.3 ( 1.2 - 4.4 )	0.84	0.0107
C18orf42	2.8	16	2.4	110	16 ( 2.4 - 110 )	2.8	0.00424
C14orf2	1.7	5.4	1.1	27	5.4 ( 1.1 - 27 )	1.7	0.0361
BTN3A2	-0.57	0.57	0.33	0.96	0.57 ( 0.33 - 0.96 )	-0.57	0.0363
BTN3A1	-1.7	0.19	0.053	0.66	0.19 ( 0.053 - 0.66 )	-1.7	0.00893
BCL7B	1.1	3	1	9.1	3 ( 1 - 9.1 )	1.1	0.0485
BCL2L10	0.9	2.5	1.1	5.8	2.5 ( 1.1 - 5.8 )	0.9	0.038
BC036308	-4.4	0.012	0.00046	0.31	0.012 ( 0.00046 - 0.31 )	-4.4	0.00778
ATP11A.AS1	0.76	2.1	1	4.5	2.1 ( 1 - 4.5 )	0.76	0.042
ATF6B	0.89	2.4	1.1	5.3	2.4 ( 1.1 - 5.3 )	0.89	0.0264
ATAD3A	1	2.7	1.1	7	2.7 ( 1.1 - 7 )	1	0.0367
ASIC5	2.9	18	1.1	290	18 ( 1.1 - 290 )	2.9	0.0397
ASB17	2.4	11	1.5	79	11 ( 1.5 - 79 )	2.4	0.0188
ARPC4	0.85	2.3	1	5.4	2.3 ( 1 - 5.4 )	0.85	0.0445
ARMC3	-3.4	0.033	0.0016	0.68	0.033 ( 0.0016 - 0.68 )	-3.4	0.0274
AQP8	2.1	8.5	1.1	67	8.5 ( 1.1 - 67 )	2.1	0.0432
AQP3	-0.95	0.39	0.2	0.75	0.39 ( 0.2 - 0.75 )	-0.95	0.00505
AP1S1	0.99	2.7	1	7	2.7 ( 1 - 7 )	0.99	0.0433
ANXA10	2.1	7.9	1.6	38	7.9 ( 1.6 - 38 )	2.1	0.0108
ANKRD33	2	7.7	1.3	47	7.7 ( 1.3 - 47 )	2	0.0271
ANKRD20A5P	-2.7	0.068	0.0075	0.61	0.068 ( 0.0075 - 0.61 )	-2.7	0.0163
ALX3	0.71	2	1	4	2 ( 1 - 4 )	0.71	0.0449
ALKBH4	-1.5	0.23	0.065	0.79	0.23 ( 0.065 - 0.79 )	-1.5	0.0198
AK9	-1.1	0.35	0.13	0.96	0.35 ( 0.13 - 0.96 )	-1.1	0.0412
AIFM2	1.3	3.6	1.1	12	3.6 ( 1.1 - 12 )	1.3	0.0404
AGTR2	-2.8	0.06	0.0051	0.72	0.06 ( 0.0051 - 0.72 )	-2.8	0.0266
ADM5	1.1	3.1	1.2	7.8	3.1 ( 1.2 - 7.8 )	1.1	0.0159
ADIPOR2	-1.8	0.16	0.039	0.65	0.16 ( 0.039 - 0.65 )	-1.8	0.0106
ADH7	1.9	6.4	1.3	31	6.4 ( 1.3 - 31 )	1.9	0.0209
ADCK5	-2.2	0.12	0.021	0.64	0.12 ( 0.021 - 0.64 )	-2.2	0.0138
ADCK1	0.88	2.4	1	5.8	2.4 ( 1 - 5.8 )	0.88	0.046
ADAMTS12	0.93	2.5	1.1	5.8	2.5 ( 1.1 - 5.8 )	0.93	0.0285
ADAM3B	1.3	3.5	1.2	10	3.5 ( 1.2 - 10 )	1.3	0.0212
ACSM1	1.8	6.2	1.6	25	6.2 ( 1.6 - 25 )	1.8	0.00967
ACOXL	1.1	2.9	1.4	6.4	2.9 ( 1.4 - 6.4 )	1.1	0.00639
AC067956.1	3.4	31	2.4	400	31 ( 2.4 - 400 )	3.4	0.00843
AC018816.3	0.97	2.6	1	6.7	2.6 ( 1 - 6.7 )	0.97	0.0419
AC012531.25	1.4	3.9	1	15	3.9 ( 1 - 15 )	1.4	0.0498
AC010145.4	1.2	3.3	1.3	8.4	3.3 ( 1.3 - 8.4 )	1.2	0.0124
ABCC9	1.7	5.5	2	15	5.5 ( 2 - 15 )	1.7	0.00124

## Sheet: Table S2
Table S2.Genes that are correlated with the nine immune-reltaed genes.
Immune gene	Related Gene	cor	p.value
SLPI	ZNF784	0.52688	2.33e-10
SLPI	ZNF697	-0.520203	4.29e-10
SLPI	ZNF562	-0.513392	7.89e-10
SLPI	ZNF330	-0.504415	1.72e-09
SLPI	ZFAND2B	0.547714	3.2e-11
SLPI	ZCCHC6	-0.516975	5.74e-10
SLPI	ZBTB33	-0.530531	1.66e-10
SLPI	YTHDF1	-0.502703	1.99e-09
SLPI	WSCD2	0.665345	1.93e-17
SLPI	WDR7	-0.520832	4.06e-10
SLPI	UGGT1	-0.500878	2.33e-09
SLPI	U2SURP	-0.501793	2.15e-09
SLPI	TTLL5	-0.507249	1.35e-09
SLPI	TRIP12	-0.518859	4.85e-10
SLPI	TRIM24	-0.547347	3.31e-11
SLPI	TRAF3	-0.536015	9.93e-11
SLPI	TMED8	-0.584188	6.93e-13
SLPI	TINAGL1	0.549278	2.74e-11
SLPI	SUGT1	-0.535104	1.08e-10
SLPI	SNCG	0.514339	7.25e-10
SLPI	SMC6	-0.540261	6.61e-11
SLPI	SLPI	1	0
SLPI	SLC35B4	-0.503114	1.93e-09
SLPI	SLC22A15	-0.502973	1.95e-09
SLPI	SGCA	0.528298	2.05e-10
SLPI	SETDB2	-0.543381	4.89e-11
SLPI	SERTAD4.AS1	0.519499	4.57e-10
SLPI	RNF111	-0.571933	2.65e-12
SLPI	RHOD	0.60839	4.15e-14
SLPI	RAD50	-0.502895	1.96e-09
SLPI	R3HCC1L	-0.501588	2.19e-09
SLPI	PRRX2	0.52299	3.33e-10
SLPI	PRPH	0.522151	3.6e-10
SLPI	PRKX	-0.553732	1.75e-11
SLPI	POLR2C	0.535196	1.07e-10
SLPI	PIK3CB	-0.522603	3.45e-10
SLPI	PABPC1	-0.52176	3.73e-10
SLPI	NRP2	-0.500666	2.37e-09
SLPI	NPR2	0.53317	1.3e-10
SLPI	NIN	-0.521757	3.73e-10
SLPI	NFYA	-0.560819	8.51e-12
SLPI	NCAPD2	-0.517093	5.68e-10
SLPI	NARR	0.51509	6.79e-10
SLPI	NANP	-0.530494	1.67e-10
SLPI	NAALADL1	0.544854	4.23e-11
SLPI	MYOZ1	0.506241	1.47e-09
SLPI	MTIF2	-0.52908	1.9e-10
SLPI	MRPL49	0.553996	1.71e-11
SLPI	MMAA	-0.52518	2.73e-10
SLPI	MFHAS1	-0.506113	1.49e-09
SLPI	MAPK1IP1L	-0.502431	2.04e-09
SLPI	LYAR	-0.506123	1.49e-09
SLPI	LOC102724200	-0.505061	1.63e-09
SLPI	LGALS8	-0.517594	5.43e-10
SLPI	LEO1	-0.526045	2.52e-10
SLPI	KIAA1919	-0.526037	2.52e-10
SLPI	KIAA0430	-0.556554	1.32e-11
SLPI	KDM7A	-0.509346	1.12e-09
SLPI	KCNK17	0.501045	2.3e-09
SLPI	JAK1	-0.541027	6.14e-11
SLPI	HSPB2	0.527988	2.11e-10
SLPI	HINT2	0.501431	2.22e-09
SLPI	HERC4	-0.509491	1.11e-09
SLPI	HCFC1R1	0.52777	2.15e-10
SLPI	HAPLN3	0.534951	1.1e-10
SLPI	GSAP	-0.509967	1.07e-09
SLPI	GPRC5C	0.550981	2.31e-11
SLPI	GIT2	-0.549117	2.78e-11
SLPI	GAS6	0.513925	7.52e-10
SLPI	FIGNL1	-0.510911	9.81e-10
SLPI	FEM1B	-0.544703	4.3e-11
SLPI	FBXO45	-0.527204	2.27e-10
SLPI	FAM19A5	0.532702	1.36e-10
SLPI	FAM178A	-0.553264	1.84e-11
SLPI	FAM120A	-0.518535	4.99e-10
SLPI	FAM109B	0.501559	2.2e-09
SLPI	EXOC1	-0.527876	2.13e-10
SLPI	EPT1	-0.53084	1.62e-10
SLPI	EFTUD1	-0.50755	1.31e-09
SLPI	DYRK2	-0.520569	4.15e-10
SLPI	DOCK11	-0.54789	3.14e-11
SLPI	DENND4A	-0.521307	3.89e-10
SLPI	DDR1	0.507481	1.32e-09
SLPI	DDI2	-0.545783	3.86e-11
SLPI	DBNDD2	0.521239	3.91e-10
SLPI	CTSF	0.523581	3.16e-10
SLPI	CSNK1G1	-0.566182	4.87e-12
SLPI	COX15	-0.525007	2.77e-10
SLPI	CNPY4	0.515058	6.8e-10
SLPI	CELF1	-0.515366	6.62e-10
SLPI	CDV3	-0.564306	5.93e-12
SLPI	CDC42SE2	-0.503079	1.93e-09
SLPI	CCDC93	-0.50602	1.5e-09
SLPI	CCAR1	-0.502691	2e-09
SLPI	CBLB	-0.504534	1.7e-09
SLPI	CACUL1	-0.513375	7.9e-10
SLPI	C9orf72	-0.56591	5.01e-12
SLPI	C8orf44.SGK3	-0.511566	9.26e-10
SLPI	C1QTNF5	0.553459	1.8e-11
SLPI	BRI3BP	-0.50083	2.34e-09
SLPI	ATP6V1C1	-0.522767	3.4e-10
SLPI	ATG12	-0.503491	1.86e-09
SLPI	ASS1	0.65012	1.76e-16
SLPI	ARL8B	-0.573781	2.17e-12
SLPI	AP4E1	-0.509939	1.07e-09
SLPI	AGPAT5	-0.520918	4.02e-10
SLPI	ADRBK2	-0.500171	2.47e-09
SHC3	ZZZ3	-0.579944	1.11e-12
SHC3	ZXDB	-0.561967	7.56e-12
SHC3	ZXDA	-0.526037	2.52e-10
SHC3	ZWILCH	-0.551931	2.1e-11
SHC3	ZSCAN12	-0.570154	3.2e-12
SHC3	ZRANB3	-0.530109	1.73e-10
SHC3	ZP1	0.560149	9.12e-12
SHC3	ZNRF2	-0.542936	5.1e-11
SHC3	ZNF92	-0.557666	1.18e-11
SHC3	ZNF879	-0.538112	8.13e-11
SHC3	ZNF850	-0.538434	7.88e-11
SHC3	ZNF839	0.595258	1.97e-13
SHC3	ZNF823	-0.589879	3.65e-13
SHC3	ZNF821	0.61468	1.92e-14
SHC3	ZNF789	-0.54525	4.07e-11
SHC3	ZNF776	-0.616986	1.44e-14
SHC3	ZNF775	0.665532	1.88e-17
SHC3	ZNF765	-0.641075	6.18e-16
SHC3	ZNF75D	-0.557797	1.16e-11
SHC3	ZNF738	-0.640944	6.29e-16
SHC3	ZNF736	-0.578983	1.23e-12
SHC3	ZNF717	-0.50919	1.14e-09
SHC3	ZNF709	-0.518616	4.95e-10
SHC3	ZNF708	-0.548808	2.87e-11
SHC3	ZNF700	-0.573597	2.21e-12
SHC3	ZNF696	0.589726	3.72e-13
SHC3	ZNF683	0.555519	1.46e-11
SHC3	ZNF677	-0.570708	3.02e-12
SHC3	ZNF654	-0.552631	1.96e-11
SHC3	ZNF646	0.515952	6.28e-10
SHC3	ZNF627	-0.50082	2.34e-09
SHC3	ZNF624	-0.527072	2.29e-10
SHC3	ZNF623	-0.577818	1.4e-12
SHC3	ZNF614	-0.543383	4.89e-11
SHC3	ZNF605	-0.581416	9.44e-13
SHC3	ZNF587B	-0.506692	1.42e-09
SHC3	ZNF585B	-0.526789	2.35e-10
SHC3	ZNF584	0.601917	9.02e-14
SHC3	ZNF579	0.514336	7.25e-10
SHC3	ZNF574	0.537327	8.76e-11
SHC3	ZNF571	-0.501945	2.13e-09
SHC3	ZNF57	-0.528559	2e-10
SHC3	ZNF569	-0.573726	2.18e-12
SHC3	ZNF568	-0.513602	7.74e-10
SHC3	ZNF567	-0.639078	8.11e-16
SHC3	ZNF558	-0.504124	1.77e-09
SHC3	ZNF556	0.510835	9.87e-10
SHC3	ZNF550	-0.607977	4.36e-14
SHC3	ZNF529	-0.607516	4.61e-14
SHC3	ZNF496	-0.5116	9.23e-10
SHC3	ZNF474	0.51038	1.03e-09
SHC3	ZNF469	0.617244	1.39e-14
SHC3	ZNF468	-0.659697	4.45e-17
SHC3	ZNF45	-0.649022	2.06e-16
SHC3	ZNF444	0.504778	1.67e-09
SHC3	ZNF443	-0.548835	2.86e-11
SHC3	ZNF440	-0.57711	1.51e-12
SHC3	ZNF432	-0.522337	3.54e-10
SHC3	ZNF383	-0.504839	1.66e-09
SHC3	ZNF367	-0.56639	4.77e-12
SHC3	ZNF347	-0.614043	2.07e-14
SHC3	ZNF335	0.552694	1.95e-11
SHC3	ZNF329	-0.53699	9.05e-11
SHC3	ZNF326	-0.666211	1.69e-17
SHC3	ZNF304	-0.520089	4.34e-10
SHC3	ZNF300	-0.60387	7.15e-14
SHC3	ZNF3	-0.551248	2.25e-11
SHC3	ZNF280C	-0.521938	3.67e-10
SHC3	ZNF277	-0.504812	1.66e-09
SHC3	ZNF273	-0.503062	1.93e-09
SHC3	ZNF268	-0.516835	5.81e-10
SHC3	ZNF260	-0.561086	8.28e-12
SHC3	ZNF253	-0.580805	1.01e-12
SHC3	ZNF252P	0.51482	6.95e-10
SHC3	ZNF234	-0.712647	8.08e-21
SHC3	ZNF230	-0.501416	2.22e-09
SHC3	ZNF23	-0.563962	6.15e-12
SHC3	ZNF227	-0.659316	4.7e-17
SHC3	ZNF223	-0.516558	5.95e-10
SHC3	ZNF214	0.721927	1.46e-21
SHC3	ZNF211	-0.626746	4.15e-15
SHC3	ZNF205	0.60419	6.88e-14
SHC3	ZNF200	-0.601818	9.12e-14
SHC3	ZNF184	-0.571514	2.77e-12
SHC3	ZNF180	-0.553156	1.86e-11
SHC3	ZNF143	-0.500626	2.38e-09
SHC3	ZNF140	-0.50815	1.25e-09
SHC3	ZNF137P	-0.531937	1.46e-10
SHC3	ZNF135	0.634088	1.58e-15
SHC3	ZNF112	-0.642193	5.3e-16
SHC3	ZNF107	-0.5373	8.78e-11
SHC3	ZNF101	-0.516571	5.95e-10
SHC3	ZMYND10	0.5815	9.35e-13
SHC3	ZMYM1	-0.595081	2.01e-13
SHC3	ZMAT1	-0.519683	4.5e-10
SHC3	ZKSCAN7	-0.592855	2.6e-13
SHC3	ZKSCAN5	0.612307	2.57e-14
SHC3	ZKSCAN4	-0.568526	3.8e-12
SHC3	ZHX1	-0.566139	4.89e-12
SHC3	ZGLP1	0.504103	1.77e-09
SHC3	ZG16	0.5216	3.78e-10
SHC3	ZFP69	-0.529849	1.77e-10
SHC3	ZFP3	-0.593832	2.32e-13
SHC3	ZDHHC22	0.562218	7.37e-12
SHC3	ZDHHC21	-0.59298	2.56e-13
SHC3	ZCCHC9	-0.517589	5.43e-10
SHC3	ZCCHC8	-0.675603	4.04e-18
SHC3	ZCCHC7	-0.550009	2.55e-11
SHC3	ZCCHC11	-0.598755	1.31e-13
SHC3	ZC3HAV1L	-0.592693	2.65e-13
SHC3	ZC3H8	-0.717787	3.16e-21
SHC3	ZBTB7B	0.52168	3.76e-10
SHC3	ZBTB46.AS1	0.515352	6.63e-10
SHC3	ZBTB45	0.58583	5.77e-13
SHC3	ZBTB41	-0.5604	8.89e-12
SHC3	ZBTB37	-0.513094	8.1e-10
SHC3	ZBTB34	-0.553347	1.82e-11
SHC3	ZBTB26	-0.621646	7.99e-15
SHC3	ZBTB24	-0.628104	3.48e-15
SHC3	ZBTB20.AS1	0.653418	1.1e-16
SHC3	ZBTB18	-0.555545	1.46e-11
SHC3	ZBTB14	-0.537286	8.79e-11
SHC3	ZAN	0.544677	4.31e-11
SHC3	YOD1	-0.597025	1.6e-13
SHC3	YIPF4	-0.576352	1.64e-12
SHC3	YIPF2	0.500393	2.43e-09
SHC3	XRCC3	0.550168	2.51e-11
SHC3	XRCC2	0.526569	2.4e-10
SHC3	XPNPEP3	-0.57906	1.22e-12
SHC3	XKR7	0.637835	9.59e-16
SHC3	XAGE2	0.614858	1.87e-14
SHC3	XAGE1B	0.644708	3.75e-16
SHC3	WRB	-0.507113	1.37e-09
SHC3	WNT9B	0.516037	6.24e-10
SHC3	WNT8A	0.513014	8.15e-10
SHC3	WNT7A	0.516682	5.89e-10
SHC3	WNT11	0.580199	1.08e-12
SHC3	WHAMM	-0.509817	1.08e-09
SHC3	WFDC8	0.506497	1.44e-09
SHC3	WFDC10A	0.515972	6.27e-10
SHC3	WDYHV1	-0.504743	1.67e-09
SHC3	WDSUB1	-0.512948	8.2e-10
SHC3	WDR74	0.607839	4.43e-14
SHC3	WDR62	0.547812	3.16e-11
SHC3	WDR52	-0.531687	1.49e-10
SHC3	WDR47	-0.546362	3.65e-11
SHC3	WDR44	-0.517496	5.48e-10
SHC3	WDR4	-0.576838	1.56e-12
SHC3	WDR36	-0.543763	4.71e-11
SHC3	WDR31	0.662665	2.87e-17
SHC3	WDR3	-0.500401	2.42e-09
SHC3	WDR20	-0.56588	5.03e-12
SHC3	WASF1	-0.514452	7.18e-10
SHC3	VWA5B2	0.591502	3.03e-13
SHC3	VSX1	0.620781	8.92e-15
SHC3	VSIG10	-0.505418	1.58e-09
SHC3	VRTN	0.703572	4.05e-20
SHC3	VPS37D	0.604773	6.41e-14
SHC3	VPS36	-0.704573	3.4e-20
SHC3	VPS13A.AS1	0.67703	3.23e-18
SHC3	VPS11	0.561215	8.17e-12
SHC3	VGF	0.547845	3.15e-11
SHC3	VCY	0.525469	2.66e-10
SHC3	VCX2	0.562964	6.82e-12
SHC3	VCPKMT	-0.570018	3.25e-12
SHC3	VCPIP1	-0.570428	3.11e-12
SHC3	UTP15	-0.568576	3.78e-12
SHC3	USP46	-0.591637	2.99e-13
SHC3	USP45	-0.582661	8.22e-13
SHC3	USP39	0.644479	3.87e-16
SHC3	USP2	0.633618	1.69e-15
SHC3	USP19	0.586513	5.34e-13
SHC3	USHBP1	0.598525	1.35e-13
SHC3	USE1	0.523261	3.25e-10
SHC3	URB1	-0.562615	7.07e-12
SHC3	UPB1	0.669413	1.05e-17
SHC3	UNKL	-0.511871	9.02e-10
SHC3	UNK	-0.569211	3.54e-12
SHC3	UNC13D	0.617791	1.3e-14
SHC3	UNC13A	0.619164	1.09e-14
SHC3	ULK2	-0.554436	1.63e-11
SHC3	UHRF1BP1L	-0.527383	2.23e-10
SHC3	UCP3	0.519107	4.74e-10
SHC3	UCN2	0.533723	1.23e-10
SHC3	UBE2V2P3	0.698277	1.01e-19
SHC3	UBA5	-0.647751	2.46e-16
SHC3	TXNRD2	0.5212	3.92e-10
SHC3	TXNDC2	0.64727	2.63e-16
SHC3	TXNDC16	-0.564484	5.82e-12
SHC3	TXLNG	-0.552664	1.95e-11
SHC3	TUT1	0.692299	2.75e-19
SHC3	TUSC8	0.566336	4.79e-12
SHC3	TUSC5	0.529086	1.9e-10
SHC3	TULP1	0.531968	1.45e-10
SHC3	TUFT1	-0.609748	3.52e-14
SHC3	TUBGCP6	-0.580839	1.01e-12
SHC3	TUBGCP3	-0.629701	2.83e-15
SHC3	TUBE1	-0.53853	7.81e-11
SHC3	TUBB7P	0.503331	1.89e-09
SHC3	TUBA8	0.591699	2.97e-13
SHC3	TUBA4B	0.581371	9.48e-13
SHC3	TUBA3C	0.602889	8.03e-14
SHC3	TUB	0.69966	7.95e-20
SHC3	TTF2	-0.534704	1.12e-10
SHC3	TTC9B	0.628787	3.18e-15
SHC3	TTC9	0.510706	9.99e-10
SHC3	TTC8	-0.530829	1.62e-10
SHC3	TTC39C	-0.521529	3.81e-10
SHC3	TTC33	-0.53595	9.99e-11
SHC3	TTC22	0.52821	2.06e-10
SHC3	TTC16	0.59009	3.56e-13
SHC3	TSSK6	0.534009	1.2e-10
SHC3	TSPAN6	-0.576665	1.59e-12
SHC3	TSHZ2	0.526448	2.43e-10
SHC3	TSGA10IP	0.593779	2.34e-13
SHC3	TSC22D4	0.508575	1.2e-09
SHC3	TRUB1	-0.533548	1.25e-10
SHC3	TRPV6	0.617974	1.27e-14
SHC3	TRPM2.AS	0.660595	3.9e-17
SHC3	TRPC4	0.503848	1.81e-09
SHC3	TRNT1	-0.57916	1.21e-12
SHC3	TRMT61B	-0.525054	2.76e-10
SHC3	TRMT61A	0.631353	2.27e-15
SHC3	TRMT44	0.592922	2.58e-13
SHC3	TRMT13	-0.59996	1.14e-13
SHC3	TRMT12	-0.515676	6.44e-10
SHC3	TRMT11	-0.530513	1.67e-10
SHC3	TRIOBP	0.545541	3.96e-11
SHC3	TRIML1	0.63237	1.99e-15
SHC3	TRIM73	0.578883	1.25e-12
SHC3	TRIM67	0.546208	3.71e-11
SHC3	TRIM61	0.553822	1.74e-11
SHC3	TRIM59	-0.549047	2.8e-11
SHC3	TRIM52	-0.547317	3.32e-11
SHC3	TRIM5	-0.51024	1.04e-09
SHC3	TRIM37	-0.580208	1.08e-12
SHC3	TRIM31	0.512193	8.76e-10
SHC3	TRIM3	0.562118	7.44e-12
SHC3	TRIM29	0.534189	1.18e-10
SHC3	TRIM13	-0.575279	1.85e-12
SHC3	TRERF1	-0.505149	1.62e-09
SHC3	TRDMT1	-0.52324	3.26e-10
SHC3	TRAPPC13	-0.594414	2.17e-13
SHC3	TPSD1	0.566583	4.67e-12
SHC3	TPRN	0.528668	1.98e-10
SHC3	TPPP2	0.605596	5.81e-14
SHC3	TPK1	-0.513022	8.15e-10
SHC3	TP73	0.620855	8.83e-15
SHC3	TP53TG5	0.637841	9.58e-16
SHC3	TOX4	0.528324	2.04e-10
SHC3	TOX3	0.616563	1.52e-14
SHC3	TOR1AIP2	-0.545414	4.01e-11
SHC3	TOPBP1	-0.550754	2.36e-11
SHC3	TOMM40L	-0.511805	9.07e-10
SHC3	TOMM40	0.511462	9.35e-10
SHC3	TNXB	0.70695	2.24e-20
SHC3	TNS4	0.621214	8.44e-15
SHC3	TNRC6C.AS1	0.573735	2.18e-12
SHC3	TNR	0.617813	1.3e-14
SHC3	TNP1	0.559242	1e-11
SHC3	TNNT3	0.728576	4.09e-22
SHC3	TNNT2	0.722858	1.22e-21
SHC3	TNK1	0.516339	6.07e-10
SHC3	TNFSF4	-0.531802	1.48e-10
SHC3	TNFRSF13B	0.630058	2.7e-15
SHC3	TMTC4	-0.585592	5.93e-13
SHC3	TMSB4Y	0.552749	1.94e-11
SHC3	TMPRSS4	0.596443	1.72e-13
SHC3	TMPRSS13	0.652392	1.28e-16
SHC3	TMOD2	-0.512098	8.84e-10
SHC3	TMOD1	-0.617553	1.34e-14
SHC3	TMIGD2	0.585046	6.3e-13
SHC3	TMEM87B	-0.528726	1.97e-10
SHC3	TMEM68	-0.684297	1.02e-18
SHC3	TMEM65	-0.552449	1.99e-11
SHC3	TMEM64	-0.604066	6.98e-14
SHC3	TMEM63B	0.542165	5.5e-11
SHC3	TMEM59L	0.524305	2.96e-10
SHC3	TMEM45B	0.573615	2.21e-12
SHC3	TMEM253	0.54795	3.12e-11
SHC3	TMEM241	0.553321	1.83e-11
SHC3	TMEM212	0.501031	2.3e-09
SHC3	TMEM209	-0.574967	1.91e-12
SHC3	TMEM184A	0.630927	2.41e-15
SHC3	TMEM177	0.607979	4.36e-14
SHC3	TMEM175	0.63578	1.26e-15
SHC3	TMEM170B	-0.535922	1e-10
SHC3	TMEM170A	-0.546008	3.78e-11
SHC3	TMEM17	-0.515876	6.33e-10
SHC3	TMEM168	-0.590099	3.56e-13
SHC3	TMEM161B	-0.600275	1.09e-13
SHC3	TMEM151B	0.530017	1.75e-10
SHC3	TMEM132E	0.60879	3.95e-14
SHC3	TMEM128	-0.528371	2.03e-10
SHC3	TMEM120B	0.563311	6.58e-12
SHC3	TMEM114	0.573454	2.25e-12
SHC3	TMEM105	0.747301	9.26e-24
SHC3	TMEM104	0.570589	3.06e-12
SHC3	TMCO6	-0.589729	3.71e-13
SHC3	TMCO5B	0.525239	2.72e-10
SHC3	TMCC2	0.529611	1.81e-10
SHC3	TMA16	-0.516755	5.85e-10
SHC3	TM6SF2	0.584392	6.78e-13
SHC3	TLX2	0.548288	3.02e-11
SHC3	TLR3	-0.528388	2.03e-10
SHC3	TLDC2	0.614435	1.98e-14
SHC3	TJP3	0.635232	1.36e-15
SHC3	TIRAP	-0.61204	2.66e-14
SHC3	TINAGL1	0.518789	4.88e-10
SHC3	TIMM23B	-0.565583	5.19e-12
SHC3	TIGD7	-0.518083	5.2e-10
SHC3	TIGD5	0.668212	1.25e-17
SHC3	TIGD1	-0.572275	2.55e-12
SHC3	TICRR	0.592029	2.86e-13
SHC3	THRAP3	0.587252	4.92e-13
SHC3	THAP9.AS1	-0.50839	1.22e-09
SHC3	THAP5	-0.513554	7.77e-10
SHC3	THAP3	0.611658	2.78e-14
SHC3	THAP10	-0.535366	1.06e-10
SHC3	THAP1	-0.570664	3.03e-12
SHC3	TFR2	0.543912	4.64e-11
SHC3	TFAP2B	0.570227	3.18e-12
SHC3	TFAM	-0.602812	8.11e-14
SHC3	TF	0.644312	3.96e-16
SHC3	TEX35	0.647522	2.54e-16
SHC3	TEX13A	0.507901	1.28e-09
SHC3	TEX101	0.621653	7.98e-15
SHC3	TET2	-0.560289	8.99e-12
SHC3	TERT	0.61311	2.33e-14
SHC3	TDG	-0.573041	2.35e-12
SHC3	TCTN2	0.627015	4.01e-15
SHC3	TCRBV15S1	0.552916	1.9e-11
SHC3	TCRA	0.57309	2.34e-12
SHC3	TCR..alpha.V.33.1	0.534918	1.1e-10
SHC3	TCOF1	0.545374	4.02e-11
SHC3	TCL1B	0.508875	1.17e-09
SHC3	TCF15	0.518304	5.09e-10
SHC3	TCERG1	-0.546538	3.59e-11
SHC3	TCAP	0.678962	2.39e-18
SHC3	TBX6	0.577009	1.53e-12
SHC3	TBX4	0.578181	1.35e-12
SHC3	TBX10	0.569348	3.49e-12
SHC3	TBKBP1	0.561342	8.07e-12
SHC3	TBCEL	-0.51463	7.07e-10
SHC3	TBCCD1	-0.579187	1.21e-12
SHC3	TBC1D32	-0.525439	2.67e-10
SHC3	TBC1D29	0.531169	1.57e-10
SHC3	TBC1D19	-0.506324	1.46e-09
SHC3	TBC1D10A	0.542745	5.2e-11
SHC3	TAT	0.506314	1.46e-09
SHC3	TAS2R14	-0.596184	1.77e-13
SHC3	TARSL2	-0.510929	9.79e-10
SHC3	TAPT1	-0.576029	1.7e-12
SHC3	TAP2	-0.500967	2.31e-09
SHC3	TAL1	0.570638	3.04e-12
SHC3	TAF5	-0.573663	2.2e-12
SHC3	TAF4	-0.626048	4.54e-15
SHC3	TAF3	-0.621999	7.64e-15
SHC3	TAF1D	-0.575527	1.8e-12
SHC3	TAF1A	-0.530967	1.6e-10
SHC3	TADA1	-0.550077	2.53e-11
SHC3	TACSTD2	-0.554139	1.68e-11
SHC3	TAB3	-0.534255	1.17e-10
SHC3	SYT7	0.639041	8.15e-16
SHC3	SYT5	0.58726	4.91e-13
SHC3	SYN1	0.547872	3.15e-11
SHC3	SUV420H2	0.545169	4.1e-11
SHC3	SUSD2	0.609427	3.66e-14
SHC3	SULT1C2	0.524845	2.81e-10
SHC3	SUFU	0.500302	2.45e-09
SHC3	SUDS3	-0.5141	7.41e-10
SHC3	SUCO	-0.615499	1.73e-14
SHC3	STYX	-0.506072	1.49e-09
SHC3	STXBP5	-0.559978	9.28e-12
SHC3	STRN3	-0.616036	1.62e-14
SHC3	STRN	-0.611322	2.9e-14
SHC3	STMN4	0.58376	7.27e-13
SHC3	STK39	-0.611989	2.67e-14
SHC3	STK3	-0.605866	5.62e-14
SHC3	STAU2	-0.544472	4.39e-11
SHC3	STARD4	-0.507182	1.36e-09
SHC3	STAM	-0.510079	1.05e-09
SHC3	STAG3L2	-0.51563	6.47e-10
SHC3	STAC2	0.564231	5.98e-12
SHC3	SSX3	0.623596	6.23e-15
SHC3	SSX2IP	-0.527906	2.12e-10
SHC3	SSTR5	0.60262	8.29e-14
SHC3	SSTR3	0.548008	3.1e-11
SHC3	SSC5D	0.658757	5.1e-17
SHC3	SS18L1	-0.545333	4.04e-11
SHC3	SRRM3	0.511443	9.36e-10
SHC3	SRPK3	0.569988	3.26e-12
SHC3	SREBF2	0.558822	1.05e-11
SHC3	SRD5A1	-0.593677	2.36e-13
SHC3	SRCRB4D	0.599134	1.25e-13
SHC3	SRCIN1	0.508553	1.2e-09
SHC3	SRCAP	0.534081	1.19e-10
SHC3	SRBD1	-0.597204	1.57e-13
SHC3	SPTY2D1	-0.50085	2.33e-09
SHC3	SPSB4	0.575623	1.78e-12
SHC3	SPRYD3	0.547706	3.2e-11
SHC3	SPRR2B	0.610042	3.39e-14
SHC3	SPRR1A	0.52389	3.07e-10
SHC3	SPRED3	0.608358	4.16e-14
SHC3	SPPL2B	0.653434	1.1e-16
SHC3	SPINK4	0.526678	2.38e-10
SHC3	SPIN4	-0.542104	5.53e-11
SHC3	SPICE1	-0.617435	1.36e-14
SHC3	SPEF1	0.534733	1.12e-10
SHC3	SPDL1	-0.626224	4.44e-15
SHC3	SPDEF	0.629317	2.97e-15
SHC3	SPC24	0.569131	3.57e-12
SHC3	SPATA7	-0.521187	3.93e-10
SHC3	SPATA5L1	-0.514553	7.12e-10
SHC3	SPATA5	-0.561451	7.98e-12
SHC3	SPATA3.AS1	0.63758	9.92e-16
SHC3	SPATA3	0.675374	4.18e-18
SHC3	SPATA25	0.572719	2.43e-12
SHC3	SPATA21	0.63784	9.58e-16
SHC3	SPATA2	-0.510801	9.9e-10
SHC3	SPATA19	0.547985	3.11e-11
SHC3	SPATA18	-0.502414	2.04e-09
SHC3	SPATA16	0.591373	3.08e-13
SHC3	SPAST	-0.552224	2.04e-11
SHC3	SPANXA1	0.56221	7.37e-12
SHC3	SPAG8	0.663738	2.45e-17
SHC3	SPAG7	0.525817	2.57e-10
SHC3	SPAG11A	0.51738	5.53e-10
SHC3	SPAG1	-0.524338	2.95e-10
SHC3	SP4	-0.526502	2.42e-10
SHC3	SOX15	0.554314	1.65e-11
SHC3	SORCS2	0.530687	1.64e-10
SHC3	SNX8	0.629924	2.74e-15
SHC3	SNX4	-0.548391	2.99e-11
SHC3	SNX22	0.662382	3e-17
SHC3	SNX16	-0.539523	7.1e-11
SHC3	SNX15	0.549407	2.7e-11
SHC3	SNUPN	0.52334	3.23e-10
SHC3	SNORD89	-0.512855	8.27e-10
SHC3	SNORA43	0.57132	2.83e-12
SHC3	SNCB	0.518612	4.95e-10
SHC3	SNAI1	0.611152	2.96e-14
SHC3	SMYD1	0.689207	4.59e-19
SHC3	SMTNL1	0.658575	5.24e-17
SHC3	SMNDC1	-0.539289	7.26e-11
SHC3	SMIM13	-0.51535	6.63e-10
SHC3	SMIM1	0.631609	2.2e-15
SHC3	SMC5	-0.5406	6.4e-11
SHC3	SMAD2	-0.615743	1.68e-14
SHC3	SLFN12	-0.584732	6.53e-13
SHC3	SLC9A3	0.512586	8.47e-10
SHC3	SLC9A1	0.6497	1.87e-16
SHC3	SLC6A18	0.556613	1.31e-11
SHC3	SLC6A11	0.569846	3.31e-12
SHC3	SLC5A11	0.521606	3.78e-10
SHC3	SLC51B	0.504796	1.67e-09
SHC3	SLC4A11	0.606209	5.4e-14
SHC3	SLC38A3	0.514768	6.98e-10
SHC3	SLC35G2	-0.54356	4.8e-11
SHC3	SLC35E3	-0.515507	6.54e-10
SHC3	SLC35B4	-0.531322	1.55e-10
SHC3	SLC2A1.AS1	0.542413	5.37e-11
SHC3	SLC29A4	0.569079	3.59e-12
SHC3	SLC28A1	0.612323	2.56e-14
SHC3	SLC25A47	0.656032	7.58e-17
SHC3	SLC25A42	0.532087	1.44e-10
SHC3	SLC25A40	-0.618245	1.23e-14
SHC3	SLC25A32	-0.598174	1.4e-13
SHC3	SLC25A30	-0.623946	5.96e-15
SHC3	SLC25A28	0.524017	3.04e-10
SHC3	SLC25A17	-0.610781	3.1e-14
SHC3	SLC25A13	-0.557916	1.15e-11
SHC3	SLC24A1	-0.562369	7.25e-12
SHC3	SLC22A31	0.646922	2.76e-16
SHC3	SLC22A18AS	0.540547	6.43e-11
SHC3	SLC1A7	0.534447	1.15e-10
SHC3	SLC1A6	0.57129	2.84e-12
SHC3	SLC1A5	0.515211	6.71e-10
SHC3	SLC1A1	-0.521313	3.88e-10
SHC3	SLC19A1	0.591882	2.9e-13
SHC3	SLC18A3	0.541318	5.97e-11
SHC3	SLC13A3	0.617956	1.27e-14
SHC3	SLC12A2	-0.574376	2.04e-12
SHC3	SLC12A1	0.671999	7.04e-18
SHC3	SLC10A7	-0.526572	2.4e-10
SHC3	SKP2	-0.595875	1.83e-13
SHC3	SIRT6	0.669082	1.1e-17
SHC3	SIRT2	0.519596	4.53e-10
SHC3	SIRT1	-0.584178	6.94e-13
SHC3	SIMC1	-0.535149	1.08e-10
SHC3	SIKE1	-0.590167	3.53e-13
SHC3	SHQ1	-0.554535	1.62e-11
SHC3	SHPRH	-0.568638	3.76e-12
SHC3	SHISA7	0.561103	8.27e-12
SHC3	SHH	0.513359	7.91e-10
SHC3	SHD	0.525124	2.74e-10
SHC3	SHC3	1	0
SHC3	SHANK2.AS2	0.622913	6.8e-15
SHC3	SH3RF1	-0.546047	3.77e-11
SHC3	SH3PXD2A.AS1	0.537959	8.25e-11
SHC3	SH3GLB2	0.55056	2.41e-11
SHC3	SH3BP1	0.500785	2.35e-09
SHC3	SH2D5	0.609891	3.45e-14
SHC3	SH2D4A	0.511779	9.09e-10
SHC3	SH2D3A	0.500971	2.31e-09
SHC3	SGK494	-0.570963	2.94e-12
SHC3	SFRP5	0.620065	9.76e-15
SHC3	SFI1	0.595711	1.87e-13
SHC3	SEZ6L2	0.691532	3.13e-19
SHC3	SETDB1	-0.503795	1.82e-09
SHC3	SETD9	-0.528115	2.08e-10
SHC3	SETD2	-0.576967	1.54e-12
SHC3	SERPINA10	0.54117	6.06e-11
SHC3	SERAC1	-0.567924	4.05e-12
SHC3	SEPT5.GP1BB	0.709289	1.48e-20
SHC3	SEPSECS	-0.570534	3.07e-12
SHC3	SEPHS1	-0.546219	3.7e-11
SHC3	SENP7	-0.591068	3.19e-13
SHC3	SENP1	-0.509877	1.07e-09
SHC3	SEMA6C	0.559647	9.6e-12
SHC3	SEMA6A	0.523047	3.32e-10
SHC3	SEC22A	-0.537446	8.66e-11
SHC3	SCT	0.591743	2.95e-13
SHC3	SCRN3	-0.548544	2.94e-11
SHC3	SCNN1A	0.634926	1.42e-15
SHC3	SCML1	-0.576658	1.59e-12
SHC3	SCGB3A1	0.672423	6.6e-18
SHC3	SCD5	-0.518606	4.96e-10
SHC3	SCARNA15	-0.556986	1.26e-11
SHC3	SCARNA13	-0.514664	7.05e-10
SHC3	SCAPER	-0.505552	1.56e-09
SHC3	SCAI	-0.517108	5.67e-10
SHC3	SCAF8	-0.588594	4.22e-13
SHC3	SBF2	-0.511708	9.15e-10
SHC3	SATB2	-0.513267	7.97e-10
SHC3	SASS6	-0.524485	2.91e-10
SHC3	SAPCD2	0.596599	1.68e-13
SHC3	SAMD14	0.590268	3.49e-13
SHC3	SAMD13	-0.578485	1.3e-12
SHC3	S1PR4	0.540707	6.33e-11
SHC3	S1PR2	0.538772	7.63e-11
SHC3	S100A7A	0.574461	2.02e-12
SHC3	S100A1	0.522859	3.37e-10
SHC3	RXRB	0.519909	4.41e-10
SHC3	RWDD3	-0.592137	2.82e-13
SHC3	RTEL1	0.514691	7.03e-10
SHC3	RSPH1	0.567948	4.04e-12
SHC3	RSBN1L	-0.534444	1.15e-10
SHC3	RRP15	-0.542746	5.2e-11
SHC3	RRP1	0.535382	1.05e-10
SHC3	RRN3	-0.56568	5.14e-12
SHC3	RPUSD1	0.516136	6.18e-10
SHC3	RPS6KC1	-0.5288	1.95e-10
SHC3	RPS6KA2.AS1	0.532975	1.32e-10
SHC3	RPP25	0.52474	2.84e-10
SHC3	RPL32P3	0.524224	2.98e-10
SHC3	RPL22P22	0.578039	1.37e-12
SHC3	RPIA	-0.644017	4.13e-16
SHC3	RPE	-0.515768	6.39e-10
SHC3	RPAP3	-0.595197	1.98e-13
SHC3	RPA3OS	-0.541311	5.97e-11
SHC3	RPA2	-0.504664	1.69e-09
SHC3	RP5.935K16.1	-0.509251	1.13e-09
SHC3	RP5.1170D6.1	0.548347	3e-11
SHC3	RP5.1136G13.2	-0.640484	6.7e-16
SHC3	RP5.1074L1.4	-0.509736	1.09e-09
SHC3	RP3.522P13.2	0.554882	1.56e-11
SHC3	RP3.476K8.3	0.518948	4.81e-10
SHC3	RP3.412A9.16	0.546355	3.65e-11
SHC3	RP3.329A5.8	0.579551	1.16e-12
SHC3	RP11.97C16.1	-0.568051	4e-12
SHC3	RP11.845C23.3	0.548415	2.98e-11
SHC3	RP11.83N9.5	0.639238	7.93e-16
SHC3	RP11.701I24.3	0.529321	1.86e-10
SHC3	RP11.700H6.1	0.525809	2.58e-10
SHC3	RP11.663N22.1	0.700749	6.59e-20
SHC3	RP11.65D24.2	0.533466	1.26e-10
SHC3	RP11.63K6.7	0.666902	1.53e-17
SHC3	RP11.63A11.1	0.512185	8.77e-10
SHC3	RP11.61L19.3	-0.56089	8.45e-12
SHC3	RP11.619L12.4	0.573702	2.19e-12
SHC3	RP11.5N11.2	0.521459	3.83e-10
SHC3	RP11.5C23.1	-0.521181	3.93e-10
SHC3	RP11.560G2.2	0.527088	2.29e-10
SHC3	RP11.560A15.4	0.547477	3.27e-11
SHC3	RP11.543C4.1	0.589526	3.8e-13
SHC3	RP11.540O11.1	0.502153	2.09e-09
SHC3	RP11.536G4.2	0.566467	4.73e-12
SHC3	RP11.532F12.5	0.556781	1.29e-11
SHC3	RP11.517C16.2	0.765262	1.76e-25
SHC3	RP11.480I12.10	0.539709	6.97e-11
SHC3	RP11.465B22.8	0.600488	1.07e-13
SHC3	RP11.457I16.2	0.689324	4.5e-19
SHC3	RP11.443C10.1	0.507674	1.3e-09
SHC3	RP11.442O18.2	0.537843	8.34e-11
SHC3	RP11.440L14.3	0.767594	1.03e-25
SHC3	RP11.436D10.3	0.514289	7.28e-10
SHC3	RP11.435O5.5	0.651174	1.52e-16
SHC3	RP11.432M24.4	0.709283	1.48e-20
SHC3	RP11.432J9.6	0.627279	3.87e-15
SHC3	RP11.421E14.2	0.511461	9.35e-10
SHC3	RP11.391M1.4	-0.544355	4.44e-11
SHC3	RP11.353N14.1	0.640517	6.67e-16
SHC3	RP11.352G9.1	0.658119	5.6e-17
SHC3	RP11.350F4.2	-0.589595	3.77e-13
SHC3	RP11.348P10.2	-0.519989	4.38e-10
SHC3	RP11.305E6.4	-0.531683	1.49e-10
SHC3	RP11.304C12.3	0.561775	7.71e-12
SHC3	RP11.288L9.1	0.578525	1.3e-12
SHC3	RP11.272D12.1	0.674041	5.14e-18
SHC3	RP11.255C15.4	-0.50623	1.47e-09
SHC3	RP11.247L20.4	-0.528424	2.02e-10
SHC3	RP11.231C18.1	0.591657	2.98e-13
SHC3	RP11.226L15.5	-0.564307	5.93e-12
SHC3	RP11.225H22.4	0.534094	1.19e-10
SHC3	RP11.219B4.3	0.526247	2.47e-10
SHC3	RP11.217B1.2	0.602886	8.03e-14
SHC3	RP11.209D14.2	0.563345	6.55e-12
SHC3	RP11.199F11.2	-0.554961	1.55e-11
SHC3	RP11.155O18.6	0.525182	2.73e-10
SHC3	RP11.140I16.3	-0.524067	3.02e-10
SHC3	RP11.134L10.1	0.666166	1.71e-17
SHC3	RP11.127B20.2	-0.501057	2.29e-09
SHC3	RP11.1151B14.3	0.506515	1.44e-09
SHC3	RP11.1017G21.5	0.573932	2.14e-12
SHC3	RP1.39G22.7	-0.509562	1.1e-09
SHC3	RP1.30M3.5	-0.530048	1.74e-10
SHC3	RP1.193H18.2	-0.543041	5.05e-11
SHC3	RP1.170O19.17	0.555571	1.46e-11
SHC3	RP1.170O19.14	0.549932	2.56e-11
SHC3	RP1.155D22.2	0.566634	4.65e-12
SHC3	RP1.151F17.2	-0.581547	9.3e-13
SHC3	RP1.118J21.25	0.616949	1.44e-14
SHC3	ROM1	0.559116	1.01e-11
SHC3	RNFT1	-0.510915	9.81e-10
SHC3	RNF31	0.655294	8.42e-17
SHC3	RNF219	-0.579856	1.12e-12
SHC3	RNF207	0.554063	1.7e-11
SHC3	RNF170	-0.533639	1.24e-10
SHC3	RNF14	-0.521812	3.71e-10
SHC3	RNF139.AS1	-0.598777	1.31e-13
SHC3	RNF126P1	0.509541	1.11e-09
SHC3	RNF126	0.523755	3.11e-10
SHC3	RMI1	-0.519264	4.67e-10
SHC3	RMDN2	-0.527601	2.18e-10
SHC3	RLTPR	0.610245	3.31e-14
SHC3	RIOK1	-0.599602	1.19e-13
SHC3	RINT1	-0.534973	1.1e-10
SHC3	RIN1	0.59955	1.19e-13
SHC3	RIMS4	0.546951	3.45e-11
SHC3	RIMBP3	0.555593	1.45e-11
SHC3	RIIAD1	0.525727	2.6e-10
SHC3	RICTOR	-0.518085	5.19e-10
SHC3	RHPN1	0.650338	1.71e-16
SHC3	RHOV	0.611977	2.68e-14
SHC3	RHOT1	-0.534839	1.11e-10
SHC3	RHCG	0.527987	2.11e-10
SHC3	RHBG	0.635807	1.26e-15
SHC3	RHBDL2	0.555387	1.48e-11
SHC3	RGR	0.569226	3.53e-12
SHC3	RFXAP	-0.596491	1.71e-13
SHC3	RFX7	-0.656868	6.71e-17
SHC3	RFX3	-0.518791	4.88e-10
SHC3	RFESD	-0.588437	4.3e-13
SHC3	RFC3	-0.549969	2.56e-11
SHC3	REXO1	0.698562	9.59e-20
SHC3	REV3L	-0.580892	1e-12
SHC3	REPS1	-0.554496	1.62e-11
SHC3	REM1	0.668586	1.18e-17
SHC3	REG3G	0.546594	3.57e-11
SHC3	REEP2	0.593417	2.44e-13
SHC3	RCOR2	0.554874	1.56e-11
SHC3	RCOR1	-0.564395	5.87e-12
SHC3	RCHY1	-0.639743	7.41e-16
SHC3	RCBTB2	-0.527317	2.24e-10
SHC3	RBP5	0.629571	2.87e-15
SHC3	RBP3	0.590692	3.33e-13
SHC3	RBP2	0.594744	2.09e-13
SHC3	RBMY3AP	0.513903	7.54e-10
SHC3	RBM4B	-0.535006	1.09e-10
SHC3	RBM48	-0.601466	9.51e-14
SHC3	RBM33	-0.548276	3.02e-11
SHC3	RBM28	-0.564285	5.94e-12
SHC3	RBM26	-0.528373	2.03e-10
SHC3	RBM18	-0.607671	4.52e-14
SHC3	RBM15B	0.535937	1e-10
SHC3	RBL1	-0.511245	9.53e-10
SHC3	RBFOX1	0.572044	2.62e-12
SHC3	RBBP8NL	0.509093	1.15e-09
SHC3	RAX2	0.670256	9.19e-18
SHC3	RAX	0.557625	1.18e-11
SHC3	RASSF8.AS1	-0.524394	2.93e-10
SHC3	RASL10B	0.651483	1.45e-16
SHC3	RAPGEF6	-0.534938	1.1e-10
SHC3	RANGAP1	0.522445	3.5e-10
SHC3	RAD51C	-0.511429	9.37e-10
SHC3	RAD17	-0.554687	1.59e-11
SHC3	RACGAP1	-0.508793	1.18e-09
SHC3	RABL3	-0.537716	8.44e-11
SHC3	RABEP2	-0.631528	2.22e-15
SHC3	RAB4A	-0.547748	3.18e-11
SHC3	RAB40C	-0.529972	1.75e-10
SHC3	RAB3IL1	0.506492	1.44e-09
SHC3	RAB3A	0.541789	5.7e-11
SHC3	RAB28	-0.563768	6.27e-12
SHC3	QTRTD1	-0.579713	1.14e-12
SHC3	QRICH2	0.605641	5.78e-14
SHC3	PYGO2	0.545816	3.85e-11
SHC3	PYDC1	0.529811	1.78e-10
SHC3	PWWP2A	-0.532027	1.45e-10
SHC3	PVRL2	0.530905	1.61e-10
SHC3	PVRL1	0.577769	1.41e-12
SHC3	PUS7	-0.691476	3.16e-19
SHC3	PUS10	-0.54144	5.9e-11
SHC3	PTPRU	0.66644	1.64e-17
SHC3	PTPRCAP	0.586299	5.47e-13
SHC3	PTMS	0.542384	5.38e-11
SHC3	PTGR2	-0.544788	4.26e-11
SHC3	PTGES2	0.623078	6.66e-15
SHC3	PTCRA	0.570485	3.09e-12
SHC3	PTCD2	-0.633932	1.62e-15
SHC3	PTBP2	-0.534306	1.17e-10
SHC3	PSTPIP2	-0.589496	3.81e-13
SHC3	PSRC1	-0.530415	1.68e-10
SHC3	PSPN	0.593741	2.35e-13
SHC3	PSPH	-0.508396	1.22e-09
SHC3	PSPC1	-0.508566	1.2e-09
SHC3	PSMF1	-0.504359	1.73e-09
SHC3	PSMD10	-0.524212	2.98e-10
SHC3	PSG9	0.664293	2.26e-17
SHC3	PSG5	0.641831	5.57e-16
SHC3	PSG1	0.528844	1.95e-10
SHC3	PSD	0.545837	3.84e-11
SHC3	PRSS3	0.548741	2.89e-11
SHC3	PRSS22	0.53968	6.99e-11
SHC3	PRRX2.AS1	0.597408	1.53e-13
SHC3	PRRG1	-0.576876	1.55e-12
SHC3	PRRC2A	0.545935	3.81e-11
SHC3	PRR34	0.607018	4.9e-14
SHC3	PRR29	0.666345	1.66e-17
SHC3	PRPF39	-0.534955	1.1e-10
SHC3	PROX1	0.571171	2.87e-12
SHC3	PROSER1	-0.509524	1.11e-09
SHC3	PRORY	0.511715	9.14e-10
SHC3	PRMT3	-0.64514	3.53e-16
SHC3	PRM1	0.585512	5.98e-13
SHC3	PRKRIR	-0.654905	8.91e-17
SHC3	PRKAR2B	-0.512174	8.78e-10
SHC3	PRIMPOL	-0.51765	5.4e-10
SHC3	PRH1	0.63131	2.29e-15
SHC3	PRDM9	0.530912	1.61e-10
SHC3	PRDM12	0.580732	1.02e-12
SHC3	PRDM10	-0.555401	1.48e-11
SHC3	PRB1	0.507298	1.34e-09
SHC3	PRAMEF10	0.518338	5.08e-10
SHC3	PPP2R5C	-0.555161	1.52e-11
SHC3	PPP2R5B	0.517214	5.62e-10
SHC3	PPP2R4	0.510673	1e-09
SHC3	PPP2R2C	0.591537	3.02e-13
SHC3	PPP2R1B	-0.580888	1e-12
SHC3	PPP1R3F	0.681497	1.6e-18
SHC3	PPP1R3D	-0.563366	6.54e-12
SHC3	PPP1R21	-0.508452	1.22e-09
SHC3	PPP1R1B	0.536035	9.91e-11
SHC3	PPP1R12C	0.548022	3.1e-11
SHC3	PPM1L	-0.501294	2.25e-09
SHC3	PPM1D	-0.524656	2.86e-10
SHC3	PPIL4	-0.527976	2.11e-10
SHC3	PPIEL	0.507656	1.3e-09
SHC3	PPAPDC2	-0.650178	1.75e-16
SHC3	POU5F1B	0.582902	8e-13
SHC3	POU5F1	0.64834	2.26e-16
SHC3	POU3F4	0.67278	6.25e-18
SHC3	POU3F2	0.589618	3.76e-13
SHC3	POT1	-0.638166	9.17e-16
SHC3	POM121L10P	0.549675	2.63e-11
SHC3	POLR3F	-0.632962	1.84e-15
SHC3	POLR3B	-0.672183	6.85e-18
SHC3	POLR2J2	0.59264	2.66e-13
SHC3	POLR2B	-0.502381	2.05e-09
SHC3	POLR1B	0.501706	2.17e-09
SHC3	POLN	0.576157	1.68e-12
SHC3	POLL	0.702364	4.99e-20
SHC3	POLE3	-0.57584	1.74e-12
SHC3	POLD3	-0.501791	2.15e-09
SHC3	POLA1	-0.554158	1.68e-11
SHC3	POFUT1	0.642678	4.96e-16
SHC3	PODNL1	0.501483	2.21e-09
SHC3	PNMT	0.704095	3.69e-20
SHC3	PNMAL2	0.587787	4.63e-13
SHC3	PNMA3	0.61595	1.64e-14
SHC3	PMCHL2	0.548151	3.06e-11
SHC3	PLIN5	0.712731	7.96e-21
SHC3	PLEKHN1	0.689661	4.26e-19
SHC3	PLEKHM3	-0.558618	1.07e-11
SHC3	PLEKHG5	0.602947	7.98e-14
SHC3	PLEKHG2	0.56696	4.49e-12
SHC3	PLEKHG1	-0.594716	2.1e-13
SHC3	PLEKHA8	-0.650817	1.6e-16
SHC3	PLEKHA3	-0.612758	2.43e-14
SHC3	PLD2	0.636723	1.11e-15
SHC3	PLD1	-0.592823	2.61e-13
SHC3	PLCH2	0.620434	9.32e-15
SHC3	PLCB3	0.601238	9.77e-14
SHC3	PLCB1	-0.563868	6.21e-12
SHC3	PLAA	-0.573853	2.15e-12
SHC3	PLA2G6	0.548428	2.98e-11
SHC3	PLA2G4F	0.541619	5.8e-11
SHC3	PLA2G4A	-0.54072	6.33e-11
SHC3	PKMYT1	0.564842	5.61e-12
SHC3	PKLR	0.590794	3.29e-13
SHC3	PITX3	0.513903	7.54e-10
SHC3	PINX1	0.557148	1.24e-11
SHC3	PIK3R3	-0.510857	9.85e-10
SHC3	PIGW	-0.534478	1.15e-10
SHC3	PIGN	-0.586671	5.25e-13
SHC3	PIGG	-0.500954	2.31e-09
SHC3	PIGB	-0.512903	8.23e-10
SHC3	PIGA	-0.578172	1.35e-12
SHC3	PICK1	0.500494	2.41e-09
SHC3	PIAS2	-0.555222	1.51e-11
SHC3	PI16	0.535712	1.02e-10
SHC3	PHF8	-0.504602	1.69e-09
SHC3	PHF6	-0.558557	1.07e-11
SHC3	PGLYRP1	0.54512	4.12e-11
SHC3	PGK2	0.538665	7.71e-11
SHC3	PGGT1B	-0.524259	2.97e-10
SHC3	PGBD1	-0.512088	8.85e-10
SHC3	PGAP1	-0.551693	2.15e-11
SHC3	PFKFB2	-0.511057	9.68e-10
SHC3	PFDN1	0.551036	2.3e-11
SHC3	PFAS	-0.545654	3.91e-11
SHC3	PEX3	-0.568097	3.98e-12
SHC3	PEX19	-0.527338	2.24e-10
SHC3	PEX13	-0.566612	4.66e-12
SHC3	PEX12	-0.633403	1.73e-15
SHC3	PEX1	-0.566329	4.8e-12
SHC3	PET117	-0.541649	5.78e-11
SHC3	PES1	0.566058	4.94e-12
SHC3	PERM1	0.546702	3.53e-11
SHC3	PENK	0.583717	7.31e-13
SHC3	PELP1	0.605247	6.06e-14
SHC3	PDZD3	0.5029	1.96e-09
SHC3	PDX1	0.552464	1.99e-11
SHC3	PDSS2	-0.546563	3.58e-11
SHC3	PDSS1	-0.551066	2.29e-11
SHC3	PDS5B	-0.596848	1.64e-13
SHC3	PDS5A	-0.50115	2.28e-09
SHC3	PDK1	-0.514725	7.01e-10
SHC3	PDIK1L	-0.501898	2.14e-09
SHC3	PDIA2	0.586177	5.55e-13
SHC3	PDHX	-0.517246	5.6e-10
SHC3	PDE7B	-0.525084	2.75e-10
SHC3	PDE1B	0.612626	2.47e-14
SHC3	PDDC1	0.607679	4.52e-14
SHC3	PDCD1	0.639133	8.04e-16
SHC3	PCYT1B	0.580013	1.1e-12
SHC3	PCSK9	0.646175	3.06e-16
SHC3	PCSK6	0.538313	7.97e-11
SHC3	PCSK4	0.549933	2.56e-11
SHC3	PCSK2	0.575083	1.89e-12
SHC3	PCP4	0.546831	3.49e-11
SHC3	PCNXL4	-0.60505	6.2e-14
SHC3	PCDHB9	0.543367	4.89e-11
SHC3	PCDHB18	0.641018	6.23e-16
SHC3	PCDHB17	0.515524	6.53e-10
SHC3	PCDHB13	0.558038	1.13e-11
SHC3	PCDH1	0.603025	7.9e-14
SHC3	PCBD2	-0.547853	3.15e-11
SHC3	PBLD	-0.63857	8.68e-16
SHC3	PAXIP1.AS1	-0.60818	4.25e-14
SHC3	PAXIP1	-0.631197	2.32e-15
SHC3	PAXBP1	-0.58236	8.5e-13
SHC3	PAX4	0.518263	5.11e-10
SHC3	PARP11	-0.524961	2.79e-10
SHC3	PARN	-0.573153	2.32e-12
SHC3	PARD6A	0.628196	3.44e-15
SHC3	PAQR3	-0.574551	2e-12
SHC3	PAPPA2	0.561356	8.05e-12
SHC3	PAPOLG	-0.579911	1.11e-12
SHC3	PAOX	0.501712	2.17e-09
SHC3	PANX2	0.561645	7.82e-12
SHC3	PALM3	0.681627	1.56e-18
SHC3	PALM	0.548035	3.1e-11
SHC3	PAGE4	0.594507	2.15e-13
SHC3	PAFAH1B3	0.538014	8.2e-11
SHC3	PADI1	0.532247	1.42e-10
SHC3	PACRGL	-0.535439	1.05e-10
SHC3	PABPN1	-0.523326	3.23e-10
SHC3	PABPC1P1	0.573538	2.23e-12
SHC3	PA2G4	0.588111	4.46e-13
SHC3	P2RX3	0.536567	9.42e-11
SHC3	OTUD7A	0.573919	2.14e-12
SHC3	OTUD6B	-0.550955	2.32e-11
SHC3	OTUD5	0.614519	1.96e-14
SHC3	OTOP2	0.53537	1.06e-10
SHC3	OSGIN1	0.668978	1.12e-17
SHC3	OSGEPL1	-0.58988	3.65e-13
SHC3	OSBPL5	0.6637	2.47e-17
SHC3	ORF1	0.520502	4.18e-10
SHC3	ORC5	-0.601599	9.36e-14
SHC3	ORC2	-0.530971	1.6e-10
SHC3	OR5L2	0.618881	1.13e-14
SHC3	OR51E2	0.591277	3.11e-13
SHC3	OR4D1	0.684136	1.05e-18
SHC3	OR1J4	0.553232	1.84e-11
SHC3	OR10H1	0.678761	2.46e-18
SHC3	OPA1	-0.567808	4.1e-12
SHC3	ONECUT3	0.600202	1.1e-13
SHC3	OGFOD3	-0.570737	3.01e-12
SHC3	NYX	0.637479	1.01e-15
SHC3	NXPE3	-0.538531	7.81e-11
SHC3	NUTM2F	0.563447	6.48e-12
SHC3	NUTM2A	0.611106	2.98e-14
SHC3	NUP188	0.657537	6.09e-17
SHC3	NUP160	-0.524347	2.95e-10
SHC3	NUP155	-0.566949	4.49e-12
SHC3	NUP133	-0.522921	3.36e-10
SHC3	NUP107	-0.574904	1.92e-12
SHC3	NUDT15	-0.500587	2.39e-09
SHC3	NUDT14	0.535593	1.03e-10
SHC3	NTRK3.AS1	0.619888	9.98e-15
SHC3	NT5C	0.528471	2.02e-10
SHC3	NSMF	0.505245	1.6e-09
SHC3	NRN1	-0.517778	5.34e-10
SHC3	NRG1	0.678487	2.57e-18
SHC3	NRF1	-0.607599	4.56e-14
SHC3	NRAP	0.535886	1e-10
SHC3	NR6A1	0.500612	2.38e-09
SHC3	NR2E3	0.660988	3.68e-17
SHC3	NR2C1	-0.553615	1.77e-11
SHC3	NR0B2	0.586032	5.64e-13
SHC3	NPTXR	0.644555	3.83e-16
SHC3	NPTN.IT1	-0.532681	1.36e-10
SHC3	NPPB	0.548783	2.87e-11
SHC3	NPPA	0.611084	2.99e-14
SHC3	NPM2	0.648267	2.29e-16
SHC3	NPM1P22	0.576494	1.62e-12
SHC3	NPEPL1	0.654887	8.93e-17
SHC3	NPC1L1	0.593068	2.54e-13
SHC3	NPAS4	0.539423	7.17e-11
SHC3	NPAS1	0.601009	1e-13
SHC3	NOXO1	0.609966	3.42e-14
SHC3	NOXA1	0.659598	4.51e-17
SHC3	NOX5	0.590596	3.36e-13
SHC3	NOTUM	0.661055	3.64e-17
SHC3	NOS2	0.522453	3.5e-10
SHC3	NOP14.AS1	0.637575	9.93e-16
SHC3	NOC3L	-0.594554	2.14e-13
SHC3	NNT.AS1	-0.504656	1.69e-09
SHC3	NMUR1	0.526488	2.42e-10
SHC3	NMT2	-0.581644	9.2e-13
SHC3	NME6	-0.609688	3.54e-14
SHC3	NLGN3	0.533279	1.29e-10
SHC3	NLGN2	0.609299	3.71e-14
SHC3	NKX6.3	0.612755	2.43e-14
SHC3	NKX2.1	0.583146	7.79e-13
SHC3	NKAIN4	0.525291	2.7e-10
SHC3	NIPAL2	-0.503912	1.8e-09
SHC3	NIPA1	-0.580413	1.05e-12
SHC3	NHSL1	0.636837	1.1e-15
SHC3	NHLRC4	0.532941	1.33e-10
SHC3	NFKBIL1	0.549009	2.81e-11
SHC3	NFKBIB	0.57434	2.04e-12
SHC3	NFATC4	0.633812	1.64e-15
SHC3	NEURL1	0.687857	5.73e-19
SHC3	NEU4	0.625197	5.07e-15
SHC3	NEK4	-0.600733	1.04e-13
SHC3	NEK1	-0.52889	1.94e-10
SHC3	NEDD1	-0.708497	1.7e-20
SHC3	NECAP1	-0.522392	3.52e-10
SHC3	NEBL	0.531169	1.57e-10
SHC3	NDUFB2.AS1	0.526971	2.32e-10
SHC3	NDUFAF7	-0.575794	1.75e-12
SHC3	NDOR1	0.650766	1.61e-16
SHC3	NDNL2	-0.518058	5.21e-10
SHC3	NDFIP2	-0.580433	1.05e-12
SHC3	NDC1	-0.514322	7.26e-10
SHC3	NCS1	0.571725	2.71e-12
SHC3	NCRNA00185	0.586403	5.41e-13
SHC3	NCR2	0.667927	1.31e-17
SHC3	NCR1	0.50067	2.37e-09
SHC3	NCOA5	-0.634243	1.55e-15
SHC3	NCOA2	-0.502086	2.1e-09
SHC3	NBPF20	-0.589499	3.81e-13
SHC3	NAT8L	0.670765	8.51e-18
SHC3	NAT16	0.678074	2.74e-18
SHC3	NAT1	-0.531371	1.54e-10
SHC3	NARFL	0.586441	5.39e-13
SHC3	NAPEPLD	-0.503208	1.91e-09
SHC3	NAPB	-0.553368	1.82e-11
SHC3	NAPA.AS1	0.658257	5.49e-17
SHC3	NAF1	-0.559869	9.39e-12
SHC3	NADK2.AS1	0.545932	3.81e-11
SHC3	NAB2	0.591753	2.95e-13
SHC3	NAA40	-0.602891	8.03e-14
SHC3	NAA30	-0.570703	3.02e-12
SHC3	NAA16	-0.601212	9.8e-14
SHC3	N4BP2L1	-0.56984	3.31e-12
SHC3	N4BP2	-0.542715	5.21e-11
SHC3	MYT1	0.556105	1.38e-11
SHC3	MYSM1	-0.615652	1.7e-14
SHC3	MYOD1	0.654558	9.36e-17
SHC3	MYO7B	0.51223	8.74e-10
SHC3	MYO6	-0.552771	1.93e-11
SHC3	MYO1A	0.50721	1.35e-09
SHC3	MYNN	-0.637947	9.44e-16
SHC3	MYLK2	0.574935	1.92e-12
SHC3	MYH7B	0.514139	7.38e-10
SHC3	MYH13	0.514518	7.14e-10
SHC3	MYH1	0.538827	7.59e-11
SHC3	MYCN	0.554249	1.66e-11
SHC3	MYBPC3	0.640237	6.92e-16
SHC3	MYBL2	0.542717	5.21e-11
SHC3	MYADML2	0.675839	3.89e-18
SHC3	MVD	0.529003	1.92e-10
SHC3	MUC8	0.548042	3.09e-11
SHC3	MUC6	0.511637	9.2e-10
SHC3	MUC3A	0.501995	2.12e-09
SHC3	MUC3	0.630542	2.53e-15
SHC3	MTRF1	-0.512556	8.49e-10
SHC3	MTM1	-0.514676	7.04e-10
SHC3	MTHFS	0.57718	1.5e-12
SHC3	MTHFD2L	-0.567021	4.46e-12
SHC3	MTCL1	-0.52459	2.88e-10
SHC3	MTAP	-0.657062	6.53e-17
SHC3	MST4	-0.59791	1.45e-13
SHC3	MSANTD4	-0.543472	4.84e-11
SHC3	MSANTD3.TMEFF1	-0.552156	2.05e-11
SHC3	MRPS5	0.54311	5.02e-11
SHC3	MRPS34	0.509882	1.07e-09
SHC3	MRPS30	-0.517077	5.68e-10
SHC3	MROH6	0.637065	1.06e-15
SHC3	MRM1	0.590352	3.46e-13
SHC3	MRGPRG.AS1	0.596348	1.73e-13
SHC3	MPZL2	-0.517742	5.36e-10
SHC3	MPST	0.571671	2.72e-12
SHC3	MPP5	-0.549391	2.71e-11
SHC3	MPP2	0.571234	2.85e-12
SHC3	MPHOSPH9	-0.517061	5.69e-10
SHC3	MORN1	0.69154	3.12e-19
SHC3	MNX1	0.571624	2.74e-12
SHC3	MNS1	-0.501648	2.18e-09
SHC3	MMP28	0.519091	4.75e-10
SHC3	MMD2	0.606059	5.5e-14
SHC3	MLXIPL	0.600651	1.05e-13
SHC3	MLH3	-0.503731	1.83e-09
SHC3	MKRN7P	0.617454	1.36e-14
SHC3	MIS18BP1	-0.507405	1.33e-09
SHC3	MIS18A	-0.575203	1.86e-12
SHC3	MIS12	-0.648548	2.2e-16
SHC3	MIR943	-0.539921	6.83e-11
SHC3	MIR7111	0.703989	3.76e-20
SHC3	MIR6878	0.651271	1.5e-16
SHC3	MIR6872	0.534169	1.18e-10
SHC3	MIR6716	0.517875	5.29e-10
SHC3	MIR3682	-0.525835	2.57e-10
SHC3	MIR194.2	0.576292	1.65e-12
SHC3	MIR146A	0.674247	4.98e-18
SHC3	MINPP1	-0.518954	4.8e-10
SHC3	MINOS1P1	-0.507634	1.3e-09
SHC3	MIAT	0.59361	2.38e-13
SHC3	MIA	0.533487	1.26e-10
SHC3	MGC70870	-0.544277	4.48e-11
SHC3	MGC50722	0.529011	1.92e-10
SHC3	MGC45922	0.564841	5.61e-12
SHC3	MGC34796	0.602821	8.1e-14
SHC3	MGC32805	0.531723	1.49e-10
SHC3	MGC24103	-0.506092	1.49e-09
SHC3	MGAT3	0.533686	1.24e-10
SHC3	MFSD8	-0.563687	6.32e-12
SHC3	MFSD4	0.571024	2.92e-12
SHC3	MEX3A	0.636458	1.15e-15
SHC3	METTL2B	-0.509493	1.11e-09
SHC3	METTL25	-0.549866	2.58e-11
SHC3	METTL21A	-0.563123	6.71e-12
SHC3	METTL10	-0.568032	4.01e-12
SHC3	MEGF11	0.567407	4.28e-12
SHC3	MEF2C.AS1	0.505545	1.56e-09
SHC3	MED7	-0.53742	8.68e-11
SHC3	MDN1	-0.600302	1.09e-13
SHC3	MDM1	-0.591755	2.95e-13
SHC3	MDGA1	0.535559	1.04e-10
SHC3	MDFI	0.555163	1.52e-11
SHC3	MCM9	-0.566766	4.58e-12
SHC3	MCC	-0.557862	1.15e-11
SHC3	MC1R	0.549634	2.64e-11
SHC3	MBTPS2	-0.605404	5.95e-14
SHC3	MBLAC2	-0.513428	7.86e-10
SHC3	MBIP	-0.548904	2.84e-11
SHC3	MBD5	-0.574673	1.97e-12
SHC3	MATN4	0.521737	3.74e-10
SHC3	MATN1	0.512822	8.29e-10
SHC3	MASTL	-0.569994	3.26e-12
SHC3	2022-03-05	-0.514969	6.86e-10
SHC3	MAPRE3	0.63302	1.82e-15
SHC3	MAPK8IP2	0.528418	2.03e-10
SHC3	MAPK8IP1	0.577281	1.49e-12
SHC3	MAPK3	0.542971	5.09e-11
SHC3	MAPK11	0.576491	1.62e-12
SHC3	MAP7	-0.591159	3.16e-13
SHC3	MAP4K3	-0.53775	8.41e-11
SHC3	MAP3K10	0.591437	3.06e-13
SHC3	MANEA	-0.562782	6.95e-12
SHC3	MAML3	-0.510564	1.01e-09
SHC3	MAGOHB	-0.52693	2.32e-10
SHC3	MAGEA3	0.506732	1.41e-09
SHC3	MAG	0.532189	1.42e-10
SHC3	MADCAM1	0.502845	1.97e-09
SHC3	MAD2L1	-0.503723	1.83e-09
SHC3	LZTS1	0.600532	1.06e-13
SHC3	LYRM7	-0.569812	3.32e-12
SHC3	LY6D	0.657087	6.5e-17
SHC3	LUZP1	0.529518	1.83e-10
SHC3	LTB4R2	0.514573	7.1e-10
SHC3	LSM11	-0.515518	6.53e-10
SHC3	LSAMP.AS1	0.576652	1.59e-12
SHC3	LRWD1	0.608835	3.93e-14
SHC3	LRTM2	0.684075	1.06e-18
SHC3	LRSAM1	0.512715	8.37e-10
SHC3	LRRK2	-0.542106	5.53e-11
SHC3	LRRC74	0.545763	3.87e-11
SHC3	LRRC61	0.626853	4.09e-15
SHC3	LRRC57	-0.58325	7.7e-13
SHC3	LRRC56	0.519609	4.53e-10
SHC3	LRRC45	0.525856	2.57e-10
SHC3	LRRC40	-0.520902	4.03e-10
SHC3	LRRC16B	0.704331	3.54e-20
SHC3	LRR1	-0.566093	4.92e-12
SHC3	LRP12	-0.521859	3.7e-10
SHC3	LRIF1	-0.566293	4.82e-12
SHC3	LRFN4	0.56291	6.86e-12
SHC3	LRFN1	0.629455	2.92e-15
SHC3	LPAL2	0.531299	1.55e-10
SHC3	LOC93622	-0.504098	1.77e-09
SHC3	LOC93444	0.521317	3.88e-10
SHC3	LOC91548	0.660445	3.99e-17
SHC3	LOC80154	0.624697	5.41e-15
SHC3	LOC79999	0.710656	1.16e-20
SHC3	LOC730102	-0.558206	1.11e-11
SHC3	LOC729732	0.529596	1.82e-10
SHC3	LOC729683	0.516224	6.13e-10
SHC3	LOC728485	0.51566	6.45e-10
SHC3	LOC728073	0.611148	2.96e-14
SHC3	LOC692247	0.505916	1.51e-09
SHC3	LOC648987	0.502633	2.01e-09
SHC3	LOC646743	0.689415	4.44e-19
SHC3	LOC646214	-0.571584	2.75e-12
SHC3	LOC642852	-0.605439	5.92e-14
SHC3	LOC441178	0.624724	5.39e-15
SHC3	LOC440792	0.515802	6.37e-10
SHC3	LOC399884	0.53759	8.54e-11
SHC3	LOC390705	0.601118	9.91e-14
SHC3	LOC389765	-0.576668	1.59e-12
SHC3	LOC389332	0.50411	1.77e-09
SHC3	LOC389199	0.561939	7.58e-12
SHC3	LOC388882	0.627866	3.59e-15
SHC3	LOC388780	0.669921	9.67e-18
SHC3	LOC388210	0.587293	4.89e-13
SHC3	LOC340107	0.646041	3.12e-16
SHC3	LOC339166	0.647861	2.42e-16
SHC3	LOC338620	-0.566637	4.64e-12
SHC3	LOC286114	0.580244	1.07e-12
SHC3	LOC286052	-0.510952	9.77e-10
SHC3	LOC285191	0.505825	1.53e-09
SHC3	LOC285147	-0.519288	4.66e-10
SHC3	LOC284933	0.567964	4.04e-12
SHC3	LOC284661	0.554484	1.63e-11
SHC3	LOC284600	0.610229	3.31e-14
SHC3	LOC284513	-0.565626	5.16e-12
SHC3	LOC284379	0.620007	9.83e-15
SHC3	LOC284014	-0.515102	6.78e-10
SHC3	LOC283914	0.568761	3.71e-12
SHC3	LOC283674	0.521167	3.94e-10
SHC3	LOC283357	-0.54189	5.65e-11
SHC3	LOC283335	0.622109	7.53e-15
SHC3	LOC255654	0.68036	1.91e-18
SHC3	LOC254896	0.558374	1.09e-11
SHC3	LOC221122	0.635596	1.3e-15
SHC3	LOC219690	0.540528	6.44e-11
SHC3	LOC153682	-0.556245	1.36e-11
SHC3	LOC151484	0.602185	8.73e-14
SHC3	LOC150005	0.575372	1.83e-12
SHC3	LOC148413	0.628851	3.16e-15
SHC3	LOC145694	0.720491	1.91e-21
SHC3	LOC102725315	0.695497	1.61e-19
SHC3	LOC102725072	0.528342	2.04e-10
SHC3	LOC102725022	0.62418	5.78e-15
SHC3	LOC102725016	0.512452	8.57e-10
SHC3	LOC102724967	0.575118	1.88e-12
SHC3	LOC102724891	0.567047	4.45e-12
SHC3	LOC102724561	0.552702	1.94e-11
SHC3	LOC102724426	0.523427	3.2e-10
SHC3	LOC102724094	0.658735	5.12e-17
SHC3	LOC102723722	0.592792	2.62e-13
SHC3	LOC102723678	0.648561	2.19e-16
SHC3	LOC102606465	-0.599009	1.27e-13
SHC3	LOC101930421	0.711213	1.05e-20
SHC3	LOC101930296	0.531764	1.48e-10
SHC3	LOC101930026	0.65627	7.32e-17
SHC3	LOC101929889	0.630035	2.7e-15
SHC3	LOC101929777	0.648358	2.26e-16
SHC3	LOC101929609	0.631066	2.36e-15
SHC3	LOC101929488	0.598764	1.31e-13
SHC3	LOC101929478	0.599164	1.25e-13
SHC3	LOC101929372	0.551934	2.1e-11
SHC3	LOC101929280	0.532699	1.36e-10
SHC3	LOC101929248	0.596203	1.76e-13
SHC3	LOC101929144	0.553483	1.8e-11
SHC3	LOC101928787	0.61819	1.24e-14
SHC3	LOC101928779	0.786348	1.05e-27
SHC3	LOC101928525	0.525925	2.55e-10
SHC3	LOC101928464	0.529663	1.8e-10
SHC3	LOC101928378	0.55875	1.05e-11
SHC3	LOC101928222	0.524159	3e-10
SHC3	LOC101928190	0.518969	4.8e-10
SHC3	LOC101928160	0.621938	7.7e-15
SHC3	LOC101927933	-0.568041	4.01e-12
SHC3	LOC101927843	0.527762	2.15e-10
SHC3	LOC101927783	0.592728	2.64e-13
SHC3	LOC101927722	0.526504	2.42e-10
SHC3	LOC101927699	0.560528	8.77e-12
SHC3	LOC101927608	0.570168	3.2e-12
SHC3	LOC101927503	0.55122	2.26e-11
SHC3	LOC101927362	0.517858	5.3e-10
SHC3	LOC101927274	0.637897	9.51e-16
SHC3	LOC101927257	0.551131	2.28e-11
SHC3	LOC101927181	0.635138	1.38e-15
SHC3	LOC101927143	0.632358	1.99e-15
SHC3	LOC101927137	-0.585573	5.94e-13
SHC3	LOC101927122	0.613705	2.16e-14
SHC3	LOC100996760	0.605966	5.56e-14
SHC3	LOC100996425	0.617062	1.42e-14
SHC3	LOC100507630	0.68032	1.92e-18
SHC3	LOC100507562	0.526815	2.35e-10
SHC3	LOC100507520	0.648192	2.31e-16
SHC3	LOC100507250	0.640138	7.02e-16
SHC3	LOC100507033	0.574015	2.12e-12
SHC3	LOC100506790	0.515391	6.61e-10
SHC3	LOC100506730	-0.501393	2.23e-09
SHC3	LOC100506571	0.548416	2.98e-11
SHC3	LOC100506538	-0.575329	1.84e-12
SHC3	LOC100506469	-0.548645	2.91e-11
SHC3	LOC100506406	0.632529	1.95e-15
SHC3	LOC100506299	0.599121	1.25e-13
SHC3	LOC100506274	0.546423	3.63e-11
SHC3	LOC100506271	0.563106	6.72e-12
SHC3	LOC100506175	0.561096	8.27e-12
SHC3	LOC100506142	0.73794	6.4e-23
SHC3	LOC100506076	-0.540516	6.45e-11
SHC3	LOC100505570	0.602958	7.97e-14
SHC3	LOC100505555	-0.550928	2.32e-11
SHC3	LOC100289283	0.636748	1.11e-15
SHC3	LOC100288175	0.54855	2.94e-11
SHC3	LOC100287896	-0.507286	1.34e-09
SHC3	LOC100287166	0.671589	7.5e-18
SHC3	LOC100287098	0.647021	2.72e-16
SHC3	LOC100240728	0.533831	1.22e-10
SHC3	LOC100133669	0.540722	6.32e-11
SHC3	LOC100133461	0.697665	1.12e-19
SHC3	LOC100133089	0.506056	1.5e-09
SHC3	LOC100131262	-0.534285	1.17e-10
SHC3	LOC100131170	0.546907	3.46e-11
SHC3	LOC100130370	0.684708	9.54e-19
SHC3	LOC100130219	-0.577874	1.39e-12
SHC3	LOC100129722	0.541693	5.76e-11
SHC3	LOC100129380	0.586944	5.09e-13
SHC3	LOC100129175	0.542282	5.44e-11
SHC3	LOC100128653	0.635724	1.27e-15
SHC3	LNX2	-0.506668	1.42e-09
SHC3	LMBRD2	-0.547744	3.19e-11
SHC3	LL22NC03.N27C7.1	-0.513518	7.8e-10
SHC3	LKAAEAR1	0.607011	4.9e-14
SHC3	LIPE.AS1	0.530647	1.65e-10
SHC3	LINC01355	-0.509975	1.06e-09
SHC3	LINC01350	0.567425	4.27e-12
SHC3	LINC01348	0.675859	3.88e-18
SHC3	LINC01343	0.515876	6.33e-10
SHC3	LINC01342	0.577031	1.53e-12
SHC3	LINC01341	0.593005	2.55e-13
SHC3	LINC01271	0.600391	1.08e-13
SHC3	LINC01233	0.501857	2.14e-09
SHC3	LINC01192	0.588618	4.21e-13
SHC3	LINC01134	0.576825	1.56e-12
SHC3	LINC01121	0.616125	1.6e-14
SHC3	LINC01056	0.531475	1.52e-10
SHC3	LINC01003	-0.605653	5.77e-14
SHC3	LINC00967	0.611601	2.8e-14
SHC3	LINC00959	-0.546201	3.71e-11
SHC3	LINC00938	-0.577317	1.48e-12
SHC3	LINC00937	0.50443	1.72e-09
SHC3	LINC00926	0.662904	2.77e-17
SHC3	LINC00895	0.537018	9.02e-11
SHC3	LINC00893	0.545129	4.12e-11
SHC3	LINC00888	-0.578178	1.35e-12
SHC3	LINC00881	0.519441	4.6e-10
SHC3	LINC00851	0.605904	5.6e-14
SHC3	LINC00849	-0.532202	1.42e-10
SHC3	LINC00824	-0.526267	2.47e-10
SHC3	LINC00597	-0.511547	9.28e-10
SHC3	LINC00577	0.58877	4.14e-13
SHC3	LINC00566	0.506214	1.48e-09
SHC3	LINC00537	0.53504	1.09e-10
SHC3	LINC00536	0.568753	3.71e-12
SHC3	LINC00523	0.573978	2.13e-12
SHC3	LINC00514	0.625439	4.92e-15
SHC3	LINC00482	0.619396	1.06e-14
SHC3	LINC00424	0.513798	7.61e-10
SHC3	LINC00410	0.683771	1.11e-18
SHC3	LINC00263	-0.624047	5.88e-15
SHC3	LINC00202.2	0.52797	2.11e-10
SHC3	LINC00202.1	0.644722	3.74e-16
SHC3	LINC00184	0.604471	6.65e-14
SHC3	LINC00094	-0.508357	1.23e-09
SHC3	LIN52	-0.546779	3.5e-11
SHC3	LILRA4	0.543207	4.97e-11
SHC3	LIG4	-0.605316	6.01e-14
SHC3	LIAS	-0.507433	1.33e-09
SHC3	LHX4	0.520234	4.28e-10
SHC3	LGR4	0.628153	3.46e-15
SHC3	LGI4	0.506736	1.41e-09
SHC3	LGI3	0.525848	2.57e-10
SHC3	LGI2	0.517311	5.57e-10
SHC3	LEPROTL1	-0.519445	4.6e-10
SHC3	LEPR	-0.575954	1.72e-12
SHC3	LEMD3	-0.504492	1.71e-09
SHC3	LELP1	0.530166	1.72e-10
SHC3	LCORL	-0.594723	2.09e-13
SHC3	LCN1	0.518611	4.95e-10
SHC3	LAS1L	0.535395	1.05e-10
SHC3	LARS2	-0.64045	6.73e-16
SHC3	LARP1B	-0.566836	4.55e-12
SHC3	LARGE.AS1	0.552497	1.98e-11
SHC3	LAMA5.AS1	0.728475	4.17e-22
SHC3	LA16c.381G6.1	0.620322	9.45e-15
SHC3	LA16c.380H5.4	0.589326	3.89e-13
SHC3	L3MBTL3	-0.514181	7.35e-10
SHC3	L3MBTL1	0.620047	9.78e-15
SHC3	L1CAM	0.580281	1.07e-12
SHC3	KTI12	-0.505626	1.55e-09
SHC3	KRTAP19.3	0.551403	2.21e-11
SHC3	KRT8P11	0.59533	1.95e-13
SHC3	KRT72	0.667985	1.3e-17
SHC3	KRT6B	0.642929	4.79e-16
SHC3	KRT24	0.675763	3.94e-18
SHC3	KRT15	0.670972	8.24e-18
SHC3	KRCC1	-0.546955	3.44e-11
SHC3	KRBOX4	-0.538146	8.1e-11
SHC3	KNDC1	0.596121	1.78e-13
SHC3	KLK8	0.612868	2.4e-14
SHC3	KLK4	0.517754	5.35e-10
SHC3	KLK3	0.502004	2.12e-09
SHC3	KLK2	0.659066	4.88e-17
SHC3	KLK15	0.653479	1.09e-16
SHC3	KLK13	0.688467	5.18e-19
SHC3	KLK1	0.599369	1.22e-13
SHC3	KLHL8	-0.546894	3.46e-11
SHC3	KLHL31	0.54909	2.79e-11
SHC3	KLHL2	-0.534237	1.17e-10
SHC3	KLHL15	-0.528231	2.06e-10
SHC3	KLHL1	0.540448	6.49e-11
SHC3	KLF16	0.6196	1.04e-14
SHC3	KLC3	0.505047	1.63e-09
SHC3	KIRREL2	0.529858	1.77e-10
SHC3	KIR2DL1	0.56745	4.26e-12
SHC3	KIN	-0.604811	6.38e-14
SHC3	KIFC2	0.665538	1.87e-17
SHC3	KIFC1	0.514834	6.94e-10
SHC3	KIF9	-0.505793	1.53e-09
SHC3	KIF3A	-0.564478	5.82e-12
SHC3	KIF2A	-0.576754	1.57e-12
SHC3	KIF25.AS1	0.578313	1.33e-12
SHC3	KIF25	0.675012	4.42e-18
SHC3	KIF21A	-0.521835	3.7e-10
SHC3	KIF20B	-0.564759	5.65e-12
SHC3	KIF1C	0.586352	5.44e-13
SHC3	KIF1A	0.656331	7.25e-17
SHC3	KIF12	0.612086	2.64e-14
SHC3	KIAA1683	0.653026	1.17e-16
SHC3	KIAA1656	0.617776	1.3e-14
SHC3	KIAA1586	-0.50857	1.2e-09
SHC3	KIAA1468	-0.576791	1.57e-12
SHC3	KIAA1432	-0.537587	8.55e-11
SHC3	KIAA1407	-0.516003	6.26e-10
SHC3	KIAA1107	-0.510955	9.77e-10
SHC3	KIAA1045	0.527283	2.25e-10
SHC3	KIAA0226	-0.528806	1.95e-10
SHC3	KIAA0125	0.630522	2.54e-15
SHC3	KCTD18	-0.598602	1.33e-13
SHC3	KCTD17	0.665363	1.92e-17
SHC3	KCNT1	0.548293	3.02e-11
SHC3	KCNQ4	0.574084	2.1e-12
SHC3	KCNQ2	0.507276	1.35e-09
SHC3	KCNQ1DN	0.58226	8.59e-13
SHC3	KCNK3	0.560236	9.04e-12
SHC3	KCNK16	0.533762	1.23e-10
SHC3	KCNK10	0.674638	4.69e-18
SHC3	KCNIP2.AS1	0.572984	2.37e-12
SHC3	KCNH5	0.500857	2.33e-09
SHC3	KCNH4	0.573339	2.28e-12
SHC3	KCNH3	0.598649	1.33e-13
SHC3	KCNF1	0.631025	2.37e-15
SHC3	KCNC3	0.529408	1.85e-10
SHC3	KCNB2	0.565828	5.06e-12
SHC3	KCNA10	0.558561	1.07e-11
SHC3	KBTBD7	-0.556266	1.36e-11
SHC3	KBTBD6	-0.569132	3.57e-12
SHC3	KBTBD4	-0.548901	2.84e-11
SHC3	KBTBD3	-0.542468	5.34e-11
SHC3	KB.431C1.4	-0.563278	6.6e-12
SHC3	KAT2B	-0.50789	1.28e-09
SHC3	KANSL2	-0.601581	9.38e-14
SHC3	JKAMP	-0.538628	7.73e-11
SHC3	JADE3	-0.516501	5.98e-10
SHC3	IZUMO4	0.71967	2.22e-21
SHC3	ITPKB.IT1	0.558037	1.13e-11
SHC3	ITPKA	0.545141	4.12e-11
SHC3	ITCH	-0.520366	4.23e-10
SHC3	ISOC1	-0.504794	1.67e-09
SHC3	ISCA1	-0.500813	2.34e-09
SHC3	IRX4	0.624325	5.67e-15
SHC3	IRGQ	0.51553	6.53e-10
SHC3	IRG1	0.514886	6.91e-10
SHC3	IQCJ.SCHIP1.AS1	0.658394	5.38e-17
SHC3	IQCF5	0.50252	2.03e-09
SHC3	IQCD	0.546	3.78e-11
SHC3	IQCC	0.59162	2.99e-13
SHC3	INVS	-0.525216	2.72e-10
SHC3	INTS9	-0.543266	4.94e-11
SHC3	INTS7	-0.594945	2.04e-13
SHC3	INTS2	-0.637221	1.04e-15
SHC3	INSM2	0.532316	1.41e-10
SHC3	INPP5J	0.555759	1.43e-11
SHC3	INPP4A	-0.519679	4.5e-10
SHC3	ING5	-0.541026	6.14e-11
SHC3	INE1	0.603546	7.43e-14
SHC3	IMPACT	-0.623619	6.21e-15
SHC3	IMPA1	-0.55469	1.59e-11
SHC3	IL36A	0.504598	1.7e-09
SHC3	IL34	0.611382	2.88e-14
SHC3	IL23A	0.512181	8.77e-10
SHC3	IL17RC	0.535347	1.06e-10
SHC3	IL17C	0.518958	4.8e-10
SHC3	IL15	-0.541934	5.62e-11
SHC3	IL13	0.551498	2.19e-11
SHC3	IKZF5	-0.569587	3.4e-12
SHC3	IKBKE	0.524282	2.96e-10
SHC3	IHH	0.539149	7.36e-11
SHC3	IGSF9	0.592203	2.8e-13
SHC3	IGSF3	0.728376	4.25e-22
SHC3	IGLV4.3	0.651429	1.46e-16
SHC3	IGHD3.16	0.550203	2.5e-11
SHC3	IGFALS	0.602612	8.3e-14
SHC3	IGF2.AS	0.598258	1.39e-13
SHC3	IFT80	-0.564961	5.54e-12
SHC3	IFI27L1	0.546591	3.57e-11
SHC3	ICE2	-0.624204	5.76e-15
SHC3	IBA57	0.618706	1.16e-14
SHC3	HUS1B	0.599692	1.17e-13
SHC3	HTR7P1	-0.598099	1.41e-13
SHC3	HTR7	0.558392	1.09e-11
SHC3	HTR6	0.541095	6.1e-11
SHC3	HTR5A	0.509693	1.09e-09
SHC3	HTR4	0.553159	1.86e-11
SHC3	HTR1A	0.504832	1.66e-09
SHC3	HSF4	0.526814	2.35e-10
SHC3	HS2ST1	-0.520585	4.15e-10
SHC3	HRH3	0.579763	1.13e-12
SHC3	HRH2	0.555729	1.43e-11
SHC3	HRASLS2	0.601421	9.56e-14
SHC3	HR	0.645585	3.32e-16
SHC3	HPSE2	0.518604	4.96e-10
SHC3	HP08942	0.523165	3.28e-10
SHC3	HOXD9	0.551746	2.14e-11
SHC3	HOXD13	0.501226	2.26e-09
SHC3	HOXC8	0.524572	2.89e-10
SHC3	HOXB5	0.534001	1.2e-10
SHC3	HOXB3	-0.52892	1.93e-10
SHC3	HOXB.AS3	0.625264	5.03e-15
SHC3	HOXA6	0.528469	2.02e-10
SHC3	HOXA10	0.528698	1.97e-10
SHC3	HNF4A	0.677743	2.89e-18
SHC3	HNF1A	0.560805	8.53e-12
SHC3	HMX1	0.594586	2.13e-13
SHC3	HMGA1P4	0.522618	3.45e-10
SHC3	HMG20A	-0.556279	1.35e-11
SHC3	HMCN2	0.603901	7.12e-14
SHC3	HKDC1	0.554976	1.55e-11
SHC3	HIST1H2BD	-0.512462	8.56e-10
SHC3	HIST1H2AJ	0.540477	6.48e-11
SHC3	HIST1H2AG	0.565707	5.12e-12
SHC3	HIST1H1B	0.525839	2.57e-10
SHC3	HIPK4	0.640089	7.07e-16
SHC3	HIPK3	-0.50509	1.63e-09
SHC3	HGC6.3	0.693147	2.39e-19
SHC3	HFE2	0.635204	1.36e-15
SHC3	HES7	0.59526	1.97e-13
SHC3	HERC4	-0.556106	1.38e-11
SHC3	HERC1	-0.520405	4.22e-10
SHC3	HELQ	-0.613767	2.15e-14
SHC3	HELLS	-0.550691	2.38e-11
SHC3	HECTD2	-0.564316	5.92e-12
SHC3	HEATR5A	-0.525397	2.68e-10
SHC3	HDAC9	-0.500144	2.48e-09
SHC3	HDAC4	-0.541803	5.7e-11
SHC3	HDAC10	0.542529	5.31e-11
SHC3	HCN4	0.539013	7.45e-11
SHC3	HCN3	0.665131	1.99e-17
SHC3	HCN2	0.661193	3.57e-17
SHC3	HCG9	0.506047	1.5e-09
SHC3	HCFC1	0.598683	1.32e-13
SHC3	HAUS6	-0.582058	8.79e-13
SHC3	HAUS3	-0.531342	1.54e-10
SHC3	HAP1	0.624049	5.88e-15
SHC3	HAGHL	0.5418	5.7e-11
SHC3	HACE1	-0.557582	1.19e-11
SHC3	HAB1	0.675524	4.09e-18
SHC3	HAAO	0.60487	6.34e-14
SHC3	H2AFY2	0.521435	3.84e-10
SHC3	GYG2	0.591152	3.16e-13
SHC3	GXYLT1	-0.585419	6.04e-13
SHC3	GVQW1	0.525671	2.61e-10
SHC3	GUF1	-0.545276	4.06e-11
SHC3	GTSF1L	0.632984	1.83e-15
SHC3	GTSE1	0.616213	1.58e-14
SHC3	GTF3C4	-0.539701	6.98e-11
SHC3	GTF3C3	-0.54066	6.36e-11
SHC3	GTF3C2.AS1	0.564424	5.86e-12
SHC3	GSTCD	-0.590569	3.38e-13
SHC3	GSPT2	-0.542746	5.2e-11
SHC3	GSKIP	-0.555738	1.43e-11
SHC3	GRTP1	0.524301	2.96e-10
SHC3	GRPEL2	-0.579251	1.2e-12
SHC3	GRM4	0.603252	7.69e-14
SHC3	GRK1	0.535893	1e-10
SHC3	GRIN1	0.630172	2.66e-15
SHC3	GRIK5	0.565266	5.36e-12
SHC3	GREB1	0.624573	5.49e-15
SHC3	GRAMD1C	-0.504765	1.67e-09
SHC3	GPRIN1	0.597166	1.58e-13
SHC3	GPR39	0.531685	1.49e-10
SHC3	GPR26	0.5831	7.83e-13
SHC3	GPR180	-0.586847	5.15e-13
SHC3	GPR144	0.516532	5.97e-10
SHC3	GPLD1	0.659697	4.45e-17
SHC3	GPER1	0.503158	1.92e-09
SHC3	GPATCH2L	-0.567233	4.36e-12
SHC3	GPATCH2	-0.561449	7.98e-12
SHC3	GPATCH11	-0.520739	4.09e-10
SHC3	GPATCH1	-0.543215	4.97e-11
SHC3	GPAM	-0.547782	3.17e-11
SHC3	GPALPP1	-0.560434	8.86e-12
SHC3	GORAB	-0.668474	1.21e-17
SHC3	GOLGA8I	0.609724	3.53e-14
SHC3	GOLGA7	-0.523574	3.16e-10
SHC3	GOLGA6L6	0.51744	5.5e-10
SHC3	GOLGA6L11P	0.68064	1.83e-18
SHC3	GNL1	0.602481	8.43e-14
SHC3	GNGT2	0.539966	6.8e-11
SHC3	GNB3	0.661366	3.48e-17
SHC3	GNA14.AS1	0.612207	2.6e-14
SHC3	GMDS.AS1	-0.535503	1.04e-10
SHC3	GMCL1	-0.566859	4.54e-12
SHC3	GLI2	0.615189	1.8e-14
SHC3	GLCE	-0.562675	7.03e-12
SHC3	GLCCI1	-0.548912	2.84e-11
SHC3	GK5	-0.561851	7.65e-12
SHC3	GJD2	0.555158	1.52e-11
SHC3	GJC2	0.638749	8.47e-16
SHC3	GJB1	0.56336	6.54e-12
SHC3	GJA9	-0.564187	6e-12
SHC3	GJA8	0.546312	3.67e-11
SHC3	GJA3	0.543142	5e-11
SHC3	GIT1	0.55883	1.04e-11
SHC3	GIPR	0.547894	3.14e-11
SHC3	GIPC3	0.652251	1.3e-16
SHC3	GIN1	-0.566396	4.76e-12
SHC3	GGTLC2	0.524931	2.79e-10
SHC3	GFM2	-0.505621	1.55e-09
SHC3	GFM1	-0.501858	2.14e-09
SHC3	GEN1	-0.51125	9.52e-10
SHC3	GDPD1	-0.561974	7.55e-12
SHC3	GDF2	0.60411	6.94e-14
SHC3	GDF11	0.623506	6.3e-15
SHC3	GCA	-0.522416	3.51e-10
SHC3	GBX2	0.603305	7.64e-14
SHC3	GATSL2	0.57649	1.62e-12
SHC3	GATS	-0.562231	7.36e-12
SHC3	GATA4	0.651008	1.55e-16
SHC3	GAST	0.567378	4.3e-12
SHC3	GAS8	0.512036	8.89e-10
SHC3	GAS2L2	0.648234	2.3e-16
SHC3	GANC	-0.646411	2.96e-16
SHC3	GAMT	0.507871	1.28e-09
SHC3	GALNT9	0.698413	9.84e-20
SHC3	GALNT8	0.501883	2.14e-09
SHC3	GALNT7	-0.512962	8.19e-10
SHC3	GALNT4	-0.638882	8.32e-16
SHC3	GAL3ST1	0.524149	3e-10
SHC3	GAGE3	0.516721	5.87e-10
SHC3	GAGE1	0.596995	1.61e-13
SHC3	GAFA2	0.534846	1.11e-10
SHC3	GABRR2	0.502701	1.99e-09
SHC3	GABRD	0.503693	1.83e-09
SHC3	GABPA	-0.538448	7.87e-11
SHC3	GABBR2	0.575301	1.84e-12
SHC3	FZR1	0.665064	2.01e-17
SHC3	FXYD7	0.689593	4.31e-19
SHC3	FXYD2	0.543784	4.7e-11
SHC3	FUZ	0.577784	1.41e-12
SHC3	FUT7	0.636145	1.2e-15
SHC3	FUT5	0.649983	1.8e-16
SHC3	FUT4	-0.521747	3.73e-10
SHC3	FURIN	0.559365	9.89e-12
SHC3	FTCD	0.560573	8.73e-12
SHC3	FSHB	0.554556	1.61e-11
SHC3	FRMD8P1	0.549027	2.81e-11
SHC3	FPGT	-0.513778	7.62e-10
SHC3	FOXP3	0.588324	4.36e-13
SHC3	FOXP2	0.669136	1.09e-17
SHC3	FOXO6	0.666802	1.55e-17
SHC3	FOXN4	0.513447	7.85e-10
SHC3	FOXJ1	0.605612	5.8e-14
SHC3	FOXD3.AS1	0.51841	5.05e-10
SHC3	FNDC7	0.580319	1.06e-12
SHC3	FNBP1L	-0.581041	9.83e-13
SHC3	FMN2	0.59883	1.3e-13
SHC3	FLYWCH2	0.560078	9.19e-12
SHC3	FLVCR1	-0.550388	2.45e-11
SHC3	FLJ44087	0.550095	2.52e-11
SHC3	FLJ37453	-0.558744	1.05e-11
SHC3	FLJ32255	-0.531959	1.46e-10
SHC3	FLJ20021	0.658977	4.94e-17
SHC3	FLJ11710	0.504732	1.68e-09
SHC3	FKTN	-0.527487	2.21e-10
SHC3	FKBP6	0.508025	1.26e-09
SHC3	FIGNL1	-0.619338	1.07e-14
SHC3	FIBCD1	0.580882	1e-12
SHC3	FHIT	-0.50134	2.24e-09
SHC3	FGFR4	0.580305	1.07e-12
SHC3	FGF6	0.585518	5.98e-13
SHC3	FGF17	0.514112	7.4e-10
SHC3	FERD3L	0.524283	2.96e-10
SHC3	FCRL2	0.549139	2.78e-11
SHC3	FBXO44	0.673445	5.64e-18
SHC3	FBXO4	-0.540945	6.19e-11
SHC3	FBXO28	-0.51267	8.4e-10
SHC3	FBXO2	0.635347	1.34e-15
SHC3	FBXL4	-0.539237	7.3e-11
SHC3	FBRS	0.650597	1.65e-16
SHC3	FBN3	0.562332	7.28e-12
SHC3	FBLL1	0.590267	3.49e-13
SHC3	FATE1	0.614385	1.99e-14
SHC3	FASTKD3	-0.579691	1.14e-12
SHC3	FASTKD2	-0.540658	6.36e-11
SHC3	FARSA	0.593725	2.35e-13
SHC3	FARS2	0.554453	1.63e-11
SHC3	FANCM	0.605495	5.88e-14
SHC3	FANCL	-0.622409	7.25e-15
SHC3	FANCF	-0.57403	2.11e-12
SHC3	FANCD2OS	0.555411	1.48e-11
SHC3	FAM99B	0.524058	3.03e-10
SHC3	FAM95B1	0.623373	6.41e-15
SHC3	FAM86B3P	0.630287	2.62e-15
SHC3	FAM84B	-0.612231	2.59e-14
SHC3	FAM83C	0.621263	8.39e-15
SHC3	FAM76B	-0.592892	2.59e-13
SHC3	FAM71E2	0.707111	2.17e-20
SHC3	FAM71A	0.669294	1.06e-17
SHC3	FAM69C	0.544964	4.19e-11
SHC3	FAM57B	0.631862	2.13e-15
SHC3	FAM53A	0.52735	2.24e-10
SHC3	FAM3D	0.57048	3.09e-12
SHC3	FAM231D	0.530872	1.61e-10
SHC3	FAM221A	-0.520838	4.05e-10
SHC3	FAM217B	-0.508457	1.22e-09
SHC3	FAM208B	-0.529808	1.78e-10
SHC3	FAM207A	0.531637	1.5e-10
SHC3	FAM201B	0.565375	5.3e-12
SHC3	FAM179B	-0.685822	7.97e-19
SHC3	FAM174A	-0.533744	1.23e-10
SHC3	FAM171B	-0.581529	9.32e-13
SHC3	FAM171A2	0.532913	1.33e-10
SHC3	FAM170B	0.616531	1.52e-14
SHC3	FAM161A	-0.536929	9.1e-11
SHC3	FAM153A	0.533397	1.27e-10
SHC3	FAM149B1	-0.515591	6.49e-10
SHC3	FAM138A	0.563185	6.66e-12
SHC3	FAM135A	-0.689018	4.73e-19
SHC3	FAM131C	0.535397	1.05e-10
SHC3	FAM126B	-0.577384	1.47e-12
SHC3	FAM122B	-0.532437	1.39e-10
SHC3	FAM117B	-0.518797	4.87e-10
SHC3	FAM115C	0.578694	1.27e-12
SHC3	FAM104A	-0.570473	3.09e-12
SHC3	F7	0.633367	1.74e-15
SHC3	F11	0.615386	1.76e-14
SHC3	EXTL1	0.532524	1.38e-10
SHC3	EXOSC2	-0.503542	1.86e-09
SHC3	EXOC2	-0.64219	5.3e-16
SHC3	EVX1	0.572262	2.56e-12
SHC3	EVPLL	0.630752	2.46e-15
SHC3	ETFDH	-0.521875	3.69e-10
SHC3	ESRRB	0.54961	2.65e-11
SHC3	ESR1	0.551567	2.18e-11
SHC3	ESPNL	0.537524	8.6e-11
SHC3	ESPN	0.649966	1.8e-16
SHC3	ESCO1	-0.526175	2.49e-10
SHC3	ERO1LB	-0.525617	2.62e-10
SHC3	ERN2	0.706572	2.39e-20
SHC3	ERI2	-0.558807	1.05e-11
SHC3	ERCC4	-0.613581	2.2e-14
SHC3	EPS8L1	0.601509	9.46e-14
SHC3	EPN1	0.518856	4.85e-10
SHC3	EPHB3	0.560629	8.68e-12
SHC3	EPHA10	0.689794	4.17e-19
SHC3	EPHA1.AS1	0.579451	1.17e-12
SHC3	EPB41L4A	-0.509844	1.08e-09
SHC3	ENTPD5	-0.501315	2.24e-09
SHC3	ENPP7	0.621958	7.68e-15
SHC3	ENPP4	-0.550195	2.5e-11
SHC3	ENDOV	0.602184	8.73e-14
SHC3	EMID1	0.521581	3.79e-10
SHC3	ELMOD3	0.513734	7.65e-10
SHC3	ELF3	0.502494	2.03e-09
SHC3	ELAVL4	0.551906	2.11e-11
SHC3	ELAVL3	0.612284	2.58e-14
SHC3	EIF6	0.51787	5.3e-10
SHC3	EIF4E3	-0.525547	2.64e-10
SHC3	EID2	-0.604575	6.57e-14
SHC3	EHHADH	-0.584291	6.85e-13
SHC3	EHD1	0.537005	9.03e-11
SHC3	EGR4	0.524546	2.89e-10
SHC3	EFNB1	0.619009	1.12e-14
SHC3	EFCAB7	-0.533503	1.26e-10
SHC3	EFCAB13	0.583948	7.12e-13
SHC3	EFCAB11	-0.503493	1.86e-09
SHC3	EEFSEC	0.553495	1.8e-11
SHC3	EDRF1	-0.607348	4.7e-14
SHC3	EDN2	0.560822	8.51e-12
SHC3	ECT2	-0.509834	1.08e-09
SHC3	EBPL	-0.504498	1.71e-09
SHC3	EBP	0.564401	5.87e-12
SHC3	EBF4	0.50167	2.18e-09
SHC3	EAF1	-0.505077	1.63e-09
SHC3	E2F6	-0.649423	1.94e-16
SHC3	E2F1	0.587879	4.58e-13
SHC3	DZIP3	-0.501832	2.15e-09
SHC3	DZANK1	-0.565178	5.41e-12
SHC3	DUX1	0.672373	6.65e-18
SHC3	DUSP15	0.583211	7.73e-13
SHC3	DUOXA2	0.50565	1.55e-09
SHC3	DTX2	0.630544	2.53e-15
SHC3	DTD2	-0.597329	1.55e-13
SHC3	DSPP	0.607433	4.66e-14
SHC3	DSCR10	0.564468	5.83e-12
SHC3	DSCC1	0.625028	5.18e-15
SHC3	DRD2	0.526291	2.46e-10
SHC3	DQ580846	0.548672	2.91e-11
SHC3	DPYSL4	0.636641	1.13e-15
SHC3	DPY19L4	-0.543455	4.85e-11
SHC3	DPP9	0.540447	6.49e-11
SHC3	DPH7	0.511855	9.03e-10
SHC3	DPH6	-0.637502	1e-15
SHC3	DPF1	0.60235	8.56e-14
SHC3	DPEP3	0.725629	7.22e-22
SHC3	DPEP1	0.630466	2.56e-15
SHC3	DOLPP1	0.570456	3.1e-12
SHC3	DOK1	0.6045	6.63e-14
SHC3	DOCK10	-0.568579	3.78e-12
SHC3	DOC2B	0.508235	1.24e-09
SHC3	DNM3	-0.577271	1.49e-12
SHC3	DNM1P35	0.570386	3.12e-12
SHC3	DNAJC25	-0.610327	3.28e-14
SHC3	DNAJC24	-0.576428	1.63e-12
SHC3	DNAJC21	-0.697957	1.06e-19
SHC3	DNAJC18	-0.547103	3.39e-11
SHC3	DNAJC12	-0.569102	3.58e-12
SHC3	DNAH11	0.566898	4.52e-12
SHC3	DMRTA1	0.630715	2.47e-15
SHC3	DLX2	0.573296	2.29e-12
SHC3	DLL4	0.58303	7.89e-13
SHC3	DLK2	0.547907	3.14e-11
SHC3	DLGAP2	0.519862	4.43e-10
SHC3	DLG5.AS1	0.593556	2.4e-13
SHC3	DLG4	0.52872	1.97e-10
SHC3	DLAT	-0.549339	2.72e-11
SHC3	DKFZp779M0652	0.617575	1.34e-14
SHC3	DKFZp547J222	0.575043	1.89e-12
SHC3	DKFZp434L192	0.604615	6.54e-14
SHC3	DKFZP434I0714	-0.518824	4.86e-10
SHC3	DKFZP434A062	0.656493	7.09e-17
SHC3	DKC1	-0.607826	4.44e-14
SHC3	DIS3	-0.517336	5.55e-10
SHC3	DIRC3	0.558969	1.03e-11
SHC3	DIRAS1	0.618709	1.16e-14
SHC3	DIAPH3.AS1	0.659304	4.71e-17
SHC3	DHX40	-0.574388	2.03e-12
SHC3	DHX38	0.64394	4.17e-16
SHC3	DHX34	0.523857	3.08e-10
SHC3	DHX32	0.538668	7.71e-11
SHC3	DHX16	0.576663	1.59e-12
SHC3	DHTKD1	-0.519225	4.69e-10
SHC3	DHRS4.AS1	-0.532552	1.38e-10
SHC3	DHRS2	0.611272	2.92e-14
SHC3	DGKQ	-0.52071	4.1e-10
SHC3	DGCR6L	0.619669	1.03e-14
SHC3	DFNB31	0.552655	1.95e-11
SHC3	DET1	-0.607892	4.4e-14
SHC3	DES	0.553153	1.86e-11
SHC3	DEGS2	0.578555	1.29e-12
SHC3	DEFA4	0.542543	5.3e-11
SHC3	DECR2	0.542623	5.26e-11
SHC3	DDX55	-0.525475	2.66e-10
SHC3	DDX54	0.515957	6.28e-10
SHC3	DDX52	-0.571517	2.77e-12
SHC3	DDX26B	-0.574576	1.99e-12
SHC3	DDX10	-0.5029	1.96e-09
SHC3	DDR1.AS1	0.58531	6.12e-13
SHC3	DDC	0.669641	1.01e-17
SHC3	DCUN1D2	0.514657	7.05e-10
SHC3	DCP1A	-0.609452	3.64e-14
SHC3	DCDC2B	0.518704	4.91e-10
SHC3	DCAF17	-0.545525	3.96e-11
SHC3	DBR1	-0.506412	1.45e-09
SHC3	DBH.AS1	0.592682	2.65e-13
SHC3	DBH	0.528468	2.02e-10
SHC3	DBF4	-0.58109	9.78e-13
SHC3	DBET	0.605871	5.62e-14
SHC3	D21S2090E	0.542631	5.26e-11
SHC3	CYSRT1	0.534308	1.17e-10
SHC3	CYP4F8	0.552349	2.01e-11
SHC3	CYP4F22	0.513754	7.64e-10
SHC3	CYP46A1	0.55177	2.13e-11
SHC3	CYP2W1	0.641337	5.96e-16
SHC3	CYP2R1	-0.587987	4.53e-13
SHC3	CYP2A6	0.670789	8.48e-18
SHC3	CYGB	0.567048	4.45e-12
SHC3	CYB5B	-0.532386	1.4e-10
SHC3	CXorf36	0.620044	9.79e-15
SHC3	CXorf23	-0.581499	9.35e-13
SHC3	CXCR5	0.704677	3.34e-20
SHC3	CUTC	-0.517399	5.52e-10
SHC3	CUL7	0.511258	9.51e-10
SHC3	CUL5	-0.522421	3.51e-10
SHC3	CTXN1	0.547467	3.27e-11
SHC3	CTH	-0.520723	4.1e-10
SHC3	CTDSPL2	-0.610687	3.13e-14
SHC3	CTD.3126B10.1	0.703719	3.94e-20
SHC3	CTD.3025N20.3	-0.514383	7.22e-10
SHC3	CTD.2619J13.13	0.635237	1.36e-15
SHC3	CTD.2616J11.10	0.600143	1.11e-13
SHC3	CTD.2587H24.10	0.584702	6.55e-13
SHC3	CTD.2555O16.4	-0.501241	2.26e-09
SHC3	CTD.2553C6.1	0.708324	1.75e-20
SHC3	CTD.2537I9.16	0.608161	4.26e-14
SHC3	CTD.2528L19.6	-0.55766	1.18e-11
SHC3	CTD.2292M16.8	-0.535589	1.03e-10
SHC3	CTD.2287O16.5	0.629812	2.78e-15
SHC3	CTC.550B14.7	0.626783	4.13e-15
SHC3	CTC.471J1.2	-0.537671	8.48e-11
SHC3	CTC.360P9.3	0.502622	2.01e-09
SHC3	CTC.338M12.4	-0.587627	4.71e-13
SHC3	CTB.31O20.2	-0.54563	3.92e-11
SHC3	CTB.25B13.12	0.562564	7.11e-12
SHC3	CTAGE5	-0.538341	7.95e-11
SHC3	CTA.280A3__B.2	0.549518	2.67e-11
SHC3	CT47A1	0.609003	3.85e-14
SHC3	CSTF2T	-0.539104	7.39e-11
SHC3	CSTF2	0.571861	2.67e-12
SHC3	CSTF1	-0.632035	2.08e-15
SHC3	CST9	0.594538	2.14e-13
SHC3	CST11	0.646593	2.89e-16
SHC3	CSPP1	-0.60001	1.13e-13
SHC3	CSMD1	0.516242	6.12e-10
SHC3	CSF3	0.586069	5.62e-13
SHC3	CSF2	0.62262	7.06e-15
SHC3	CSAG2	0.605778	5.69e-14
SHC3	CSAD	-0.504669	1.69e-09
SHC3	CRYGEP	0.540578	6.41e-11
SHC3	CRYGC	0.550269	2.48e-11
SHC3	CRYBB2	0.615243	1.79e-14
SHC3	CRNN	0.520204	4.29e-10
SHC3	CRNKL1	-0.515998	6.26e-10
SHC3	CRKL	-0.640274	6.89e-16
SHC3	CRHR1.IT1	0.680715	1.81e-18
SHC3	CRH	0.624149	5.8e-15
SHC3	CRB3	0.656215	7.38e-17
SHC3	CRAT	0.561421	8e-12
SHC3	CPTP	0.547778	3.18e-11
SHC3	CPSF2	-0.556925	1.27e-11
[truncated: 8,198 more rows]

## Sheet: Table S3
Table S3. 89 apoptosis-related genes between two clusters.
Gene stable ID	Protein stable ID	Gene description	Chromosome/scaffold name	Gene type	Gene name	Gene Synonym
ENSG00000274803	ENSP00000482112	B double prime 1, subunit of RNA polymerase III transcription initiation factor IIIB	CHR_HSCHR5_1_CTG1_1	protein_coding	BDP1	HSA238520
ENSG00000262418	ENSP00000458846	protein tyrosine phosphatase receptor type C	CHR_HSCHR1_3_CTG31	protein_coding	PTPRC	CD45
ENSG00000282230		ADAM metallopeptidase domain 9	CHR_HSCHR8_9_CTG1	protein_coding	ADAM9	CORD9
ENSG00000101003	ENSP00000262460	GINS complex subunit 1	20	protein_coding	GINS1	KIAA0186
ENSG00000101773	ENSP00000464628	RB binding protein 8, endonuclease	18	protein_coding	RBBP8	COM1
ENSG00000183943	ENSP00000262848	protein kinase X-linked	X	protein_coding	PRKX	PKX1
ENSG00000155307	ENSP00000383409	SAM domain, SH3 domain and nuclear localization signals 1	21	protein_coding	SAMSN1	HACS1
ENSG00000184160	ENSP00000426268	adrenoceptor alpha 2C	4	protein_coding	ADRA2C	ADRA2L2
ENSG00000091490	ENSP00000382767	SEL1L family member 3	4	protein_coding	SEL1L3	KIAA0746
ENSG00000129534	ENSP00000309790	MIS18 binding protein 1	14	protein_coding	MIS18BP1	C14orf106
ENSG00000054983	ENSP00000450472	galactosylceramidase	14	protein_coding	GALC
ENSG00000072401	ENSP00000363019	ubiquitin conjugating enzyme E2 D1	10	protein_coding	UBE2D1	E2(17)KB1
ENSG00000122952	ENSP00000363055	ZW10 interacting kinetochore protein	10	protein_coding	ZWINT	KNTC2AP
ENSG00000134758	ENSP00000261593	ring finger protein 138	18	protein_coding	RNF138	NARF
ENSG00000136824	ENSP00000414999	structural maintenance of chromosomes 2	9	protein_coding	SMC2	CAP-E
ENSG00000082397	ENSP00000343158	erythrocyte membrane protein band 4.1 like 3	18	protein_coding	EPB41L3	4.1B
ENSG00000057657	ENSP00000498580	PR/SET domain 1	6	protein_coding	PRDM1	BLIMP1
ENSG00000011426	ENSP00000265748	anillin actin binding protein	7	protein_coding	ANLN	ANILLIN
ENSG00000164109	ENSP00000296509	mitotic arrest deficient 2 like 1	4	protein_coding	MAD2L1	HSMAD2
ENSG00000005020	ENSP00000005587	src kinase associated phosphoprotein 2	7	protein_coding	SKAP2	RA70
ENSG00000001084	ENSP00000495056	glutamate-cysteine ligase catalytic subunit	6	protein_coding	GCLC	GCS
ENSG00000198087	ENSP00000352264	CD2 associated protein	6	protein_coding	CD2AP	CMS
ENSG00000023445	ENSP00000431718	baculoviral IAP repeat containing 3	11	protein_coding	BIRC3	API2
ENSG00000139687	ENSP00000496556	RB transcriptional corepressor 1	13	protein_coding	RB1	OSRC
ENSG00000136381	ENSP00000453172	iron responsive element binding protein 2	15	protein_coding	IREB2	IRP2
ENSG00000135269	ENSP00000350937	testin LIM domain protein	7	protein_coding	TES	DKFZP586B2022
ENSG00000161800	ENSP00000446889	Rac GTPase activating protein 1	12	protein_coding	RACGAP1	MgcRacGAP
ENSG00000120662	ENSP00000368793	mitochondrial translation release factor 1	13	protein_coding	MTRF1	MGC47721
ENSG00000112742	ENSP00000422936	TTK protein kinase	6	protein_coding	TTK	CT96
ENSG00000139974	ENSP00000267488	solute carrier family 38 member 6	14	protein_coding	SLC38A6	NAT-1
ENSG00000104738	ENSP00000430329	minichromosome maintenance complex component 4	8	protein_coding	MCM4	CDC21
ENSG00000164120	ENSP00000296522	15-hydroxyprostaglandin dehydrogenase	4	protein_coding	HPGD	SDR36C1
ENSG00000138180	ENSP00000360540	centrosomal protein 55	10	protein_coding	CEP55	C10orf3
ENSG00000123219	ENSP00000422421	centromere protein K	5	protein_coding	CENPK	CENP-K
ENSG00000105851	ENSP00000392258	phosphatidylinositol-4,5-bisphosphate 3-kinase catalytic subunit gamma	7	protein_coding	PIK3CG
ENSG00000100368	ENSP00000384053	colony stimulating factor 2 receptor subunit beta	22	protein_coding	CSF2RB	betaGMR
ENSG00000105993	ENSP00000410643	DnaJ heat shock protein family (Hsp40) member B6	7	protein_coding	DNAJB6	LGMD1D
ENSG00000164300	ENSP00000426134	serine incorporator 5	5	protein_coding	SERINC5	C5orf12
ENSG00000073417	ENSP00000311453	phosphodiesterase 8A	15	protein_coding	PDE8A	HsT19550
ENSG00000150782	ENSP00000434561	interleukin 18	11	protein_coding	IL18	IGIF
ENSG00000198901	ENSP00000377793	protein regulator of cytokinesis 1	15	protein_coding	PRC1	ASE1
ENSG00000021355	ENSP00000370115	serpin family B member 1	6	protein_coding	SERPINB1	EI
ENSG00000075568		transmembrane protein 131	2	protein_coding	TMEM131	CC28
ENSG00000205302	ENSP00000368831	sorting nexin 2	5	protein_coding	SNX2
ENSG00000071073	ENSP00000264968	alpha-1,3-mannosyl-glycoprotein 4-beta-N-acetylglucosaminyltransferase A	2	protein_coding	MGAT4A	GnT-4a
ENSG00000120137	ENSP00000239231	pantothenate kinase 3	5	protein_coding	PANK3	FLJ12899
ENSG00000151725	ENSP00000281453	centromere protein U	4	protein_coding	CENPU	CENP-50
ENSG00000138160	ENSP00000504289	kinesin family member 11	10	protein_coding	KIF11	Eg5
ENSG00000131747	ENSP00000411532	DNA topoisomerase II alpha	17	protein_coding	TOP2A	TOP2
ENSG00000245060		long intergenic non-protein coding RNA 847	5	lncRNA	LINC00847
ENSG00000050344	ENSP00000056233	nuclear factor, erythroid 2 like 3	7	protein_coding	NFE2L3	Nrf3
ENSG00000054219	ENSP00000263636	lymphocyte antigen 75	2	protein_coding	LY75	CD205
ENSG00000163605	ENSP00000349124	protein phosphatase 4 regulatory subunit 2	3	protein_coding	PPP4R2
ENSG00000105483		caspase recruitment domain family member 8	19	protein_coding	CARD8	CARDINAL
ENSG00000112312	ENSP00000348902	geminin DNA replication inhibitor	6	protein_coding	GMNN	Gem
ENSG00000079257	ENSP00000419373	latexin	3	protein_coding	LXN
ENSG00000072571	ENSP00000428481	hyaluronan mediated motility receptor	5	protein_coding	HMMR	CD168
ENSG00000137804	ENSP00000499238	nucleolar and spindle associated protein 1	15	protein_coding	NUSAP1	ANKT
ENSG00000134215	ENSP00000359073	vav guanine nucleotide exchange factor 3	1	protein_coding	VAV3
ENSG00000188641	ENSP00000359211	dihydropyrimidine dehydrogenase	1	protein_coding	DPYD	DHPDHase
ENSG00000178966	ENSP00000317039	RecQ mediated genome instability 1	9	protein_coding	RMI1	BLAP75
ENSG00000006634	ENSP00000414083	DBF4 zinc finger	7	protein_coding	DBF4	ASK
ENSG00000137563		gamma-glutamyl hydrolase	8	protein_coding	GGH	GATD10
ENSG00000163251	ENSP00000354607	frizzled class receptor 5	2	protein_coding	FZD5	C2orf31
ENSG00000134242	ENSP00000433141	protein tyrosine phosphatase non-receptor type 22	1	protein_coding	PTPN22	Lyp
ENSG00000051382	ENSP00000501150	phosphatidylinositol-4,5-bisphosphate 3-kinase catalytic subunit beta	3	protein_coding	PIK3CB	PIK3C1
ENSG00000170312	ENSP00000430665	cyclin dependent kinase 1	10	protein_coding	CDK1	CDC2
ENSG00000184445		kinetochore associated 1	12	protein_coding	KNTC1	KIAA0166
ENSG00000175305	ENSP00000429089	cyclin E2	8	protein_coding	CCNE2	CYCE2
ENSG00000134824		fatty acid desaturase 2	11	protein_coding	FADS2	D6D
ENSG00000138778	ENSP00000369365	centromere protein E	4	protein_coding	CENPE	KIF10
ENSG00000143228	ENSP00000433533	NUF2 component of NDC80 kinetochore complex	1	protein_coding	NUF2	CDCA1
ENSG00000186834	ENSP00000328773	HEXIM P-TEFb complex subunit 1	17	protein_coding	HEXIM1	CLP-1
ENSG00000197535	ENSP00000382177	myosin VA	15	protein_coding	MYO5A	GS1
ENSG00000111247	ENSP00000443837	RAD51 associated protein 1	12	protein_coding	RAD51AP1	PIR51
ENSG00000009790	ENSP00000383743	TRAF3 interacting protein 3	1	protein_coding	TRAF3IP3	T3JAM
ENSG00000114346	ENSP00000232458	epithelial cell transforming 2	3	protein_coding	ECT2	ARHGEF31
ENSG00000139233	ENSP00000266604	LLP homolog, long-term synaptic facilitation factor	12	protein_coding	LLPH	C12orf31
ENSG00000145740	ENSP00000379836	solute carrier family 30 member 5	5	protein_coding	SLC30A5	FLJ12496
ENSG00000143622	ENSP00000357306	Ras like without CAAX 1	1	protein_coding	RIT1	MGC125864
ENSG00000070404	ENSP00000166139	follistatin like 3	19	protein_coding	FSTL3	FLRG
ENSG00000064225		ST3 beta-galactoside alpha-2,3-sialyltransferase 6	3	protein_coding	ST3GAL6	SIAT10
ENSG00000158234		Fas apoptotic inhibitory molecule	3	protein_coding	FAIM	FAIM1
ENSG00000066279		assembly factor for spindle microtubules	1	protein_coding	ASPM	ASP
ENSG00000064012	ENSP00000394434	caspase 8	2	protein_coding	CASP8	Casp-8
ENSG00000115355	ENSP00000338728	coiled-coil domain containing 88A	2	protein_coding	CCDC88A	APE
ENSG00000159164	ENSP00000358142	synaptic vesicle glycoprotein 2A	1	protein_coding	SV2A	KIAA0736
ENSG00000091409	ENSP00000413470	integrin subunit alpha 6	2	protein_coding	ITGA6	CD49f
ENSG00000115762	ENSP00000386410	pleckstrin homology domain containing B2	2	protein_coding	PLEKHB2	EVT2
